# Supplementary material for: cis-[(7R,14R)-5,5,7,12,12,14-Hexa­methyl-1,4,8,11-tetra­azacyclo­tetra­decane-κ4 N](oxalato-κ2 O,O′)nickel(II) oxalic acid solvate
Source: Acta Crystallogr Sect E Struct Rep Online. 2009 Jun 6;65(Pt 7):m723. doi: 10.1107/S1600536809020042 (PMC2969325; doi:10.1107/S1600536809020042)
Supplement: Supplementary file 1 [file e-65-0m723-sup1.cif]

##############################################################################
###                                                                        ###
###        Electronic paper (Acta Crystallographica Section E)             ###
###                                                                        ###
##############################################################################
#                                                                            #
# This CIF contains the data in a paper accepted for publication in Acta     #
# Crystallographica Section E. It conforms to the requirements of Notes      #
# for Authors for Section E, and has been peer reviewed under the auspices   #
# of the IUCr Commission on Journals.                                        #
#                                                                            #
# Full details of the Crystallographic Information File format               #
# are given in the paper "The Crystallographic Information File (CIF):       #
# a New Standard Archive File for Crystallography" by S. R. Hall, F. H.      #
# Allen and I. D. Brown [Acta Cryst. (1991), A47, 655-685].                  #
#                                                                            #
# The current version of the core CIF dictionary is obtainable from          #
# ftp://ftp.iucr.org/pub/cif_core.dic. The current version number is 2.4.    #
#                                                                            #
# Software is freely available for graphical display of the structure(s) in  #
# this CIF.  For information consult the CIF home page http://www.iucr.org/  #
# cif/home.html                                                              #
#                                                                            #
# This file may be used for bona fide research purposes within the           #
# scientific community so long as proper attribution is given to the journal # 
# article from which it was obtained.                                        #
#                                                                            #
##############################################################################
                                             
data_I
_audit_creation_method     SHELXL-97
_chemical_name_systematic
;
<i>cis</i>-[(7<i>R</i>,14<i>R</i>)-5,5,7,12,12,14-Hexamethyl-1,4,8,11-
tetraazacyclotetradecane-\k^4^<i>N</i>](oxalato-
\k^2^<i>O</i>,<i>O</i>')nickel(II) oxalic acid solvate
;
_chemical_name_common     ?
_chemical_formula_moiety     'C18 H36 N4 Ni O4, C2 H2 O4'
_chemical_formula_sum     'C20 H38 N4 Ni O8'
_chemical_formula_iupac     '[Ni (C2 O4) (C16 H36 N4)], C2 H2 O4'
_chemical_formula_weight     521.25
_chemical_melting_point     ?
_symmetry_cell_setting     Orthorhombic
_symmetry_space_group_name_H-M     'P 21 21 2'
_symmetry_space_group_name_Hall     'P 2 2ab'
loop_
    _symmetry_equiv_pos_as_xyz
    'x, y, z'
    '-x, -y, z'
    '-x+1/2, y+1/2, -z'
    'x+1/2, -y+1/2, -z'
_cell_length_a     10.1261(15)
_cell_length_b     15.515(2)
_cell_length_c     8.0467(11)
_cell_angle_alpha     90.00
_cell_angle_beta     90.00
_cell_angle_gamma     90.00
_cell_volume     1264.2(3)
_cell_formula_units_Z     2
_cell_measurement_reflns_used     3630
_cell_measurement_theta_min     2.40
_cell_measurement_theta_max     26.88
_cell_measurement_temperature     173(2)
_exptl_crystal_description     prism
_exptl_crystal_colour     violet
_exptl_crystal_size_max     0.48
_exptl_crystal_size_mid     0.21
_exptl_crystal_size_min     0.15
_exptl_crystal_density_diffrn     1.369
_exptl_crystal_density_meas     ?
_exptl_crystal_density_method     'not measured'
_exptl_crystal_F_000     556
_exptl_absorpt_coefficient_mu     0.817
_exptl_absorpt_correction_type     multi-scan
_exptl_absorpt_process_details     '(SADABS; Sheldrick, 1996)'
_exptl_absorpt_correction_T_min     0.6952
_exptl_absorpt_correction_T_max     0.8873
_exptl_special_details
;
;
_diffrn_ambient_temperature     173(2)
_diffrn_radiation_type     MoK\a
_diffrn_radiation_wavelength     0.71073
_diffrn_radiation_source     'fine-focus sealed tube'
_diffrn_radiation_monochromator     graphite
_diffrn_measurement_device_type     'Bruker SMART CCD area-detector'
_diffrn_measurement_method     '\f and \w'
_diffrn_detector_area_resol_mean     ?
_diffrn_reflns_number     5665
_diffrn_reflns_av_R_equivalents     0.0224
_diffrn_reflns_av_sigmaI/netI     0.0426
_diffrn_reflns_theta_min     2.40
_diffrn_reflns_theta_max     27.05
_diffrn_reflns_theta_full     27.05
_diffrn_measured_fraction_theta_max     0.995
_diffrn_measured_fraction_theta_full     0.995
_diffrn_reflns_limit_h_min     -12
_diffrn_reflns_limit_h_max     12
_diffrn_reflns_limit_k_min     -19
_diffrn_reflns_limit_k_max     8
_diffrn_reflns_limit_l_min     -10
_diffrn_reflns_limit_l_max     8
_diffrn_standards_number     0
_diffrn_standards_interval_count     0
_diffrn_standards_interval_time     0
_diffrn_standards_decay_%     0
_refine_special_details
;
Refinement of <i>F</i>^2^ against ALL reflections. The weighted <i>R</i>-factor
<i>wR</i> and goodness of fit <i>S</i> are based on <i>F</i>^2^, conventional
<i>R</i>-factors <i>R</i> are based on <i>F</i>, with <i>F</i> set to zero for
negative <i>F</i>^2^. The threshold expression of <i>F</i>^2^ >
\s(<i>F</i>^2^) is used only for calculating <i>R</i>-factors(gt) <i>etc</i>.
and is not relevant to the choice of reflections for refinement.
<i>R</i>-factors based on <i>F</i>^2^ are statistically about twice as large
as those based on <i>F</i>, and <i>R</i>- factors based on ALL data will be
even larger.
;
_reflns_number_total     2740
_reflns_number_gt     2435
_reflns_threshold_expression     I>2\s(I)
_refine_ls_structure_factor_coef     Fsqd
_refine_ls_matrix_type     full
_refine_ls_R_factor_all     0.0347
_refine_ls_R_factor_gt     0.0283
_refine_ls_wR_factor_gt     0.0611
_refine_ls_wR_factor_ref     0.0637
_refine_ls_goodness_of_fit_ref     1.078
_refine_ls_restrained_S_all     1.078
_refine_ls_number_reflns     2740
_refine_ls_number_parameters     154
_refine_ls_number_restraints     0
_refine_ls_hydrogen_treatment     constr
_refine_ls_weighting_scheme     calc
_refine_ls_weighting_details
                 'calc w=1/[\s^2^(Fo^2^)+(0.0267P)^2^] where P=(Fo^2^+2Fc^2^)/3'
_atom_sites_solution_hydrogens     geom
_atom_sites_solution_primary     direct
_atom_sites_solution_secondary     difmap
_refine_ls_shift/su_max     0.001
_refine_ls_shift/su_mean     0.000
_refine_diff_density_max     0.404
_refine_diff_density_min     -0.193
_refine_ls_extinction_method     none
_refine_ls_extinction_coef     ?
_refine_ls_abs_structure_details     'Flack (1983), 1131 Friedel pairs'
_refine_ls_abs_structure_Flack     0.027(13)
loop_
    _atom_type_symbol
    _atom_type_description
    _atom_type_scat_dispersion_real
    _atom_type_scat_dispersion_imag
    _atom_type_scat_source
    'C' 'C' 0.0033 0.0016
                         'International Tables Vol C Tables 4.2.6.8 and 6.1.1.4'
    'H' 'H' 0.0000 0.0000
                         'International Tables Vol C Tables 4.2.6.8 and 6.1.1.4'
    'N' 'N' 0.0061 0.0033
                         'International Tables Vol C Tables 4.2.6.8 and 6.1.1.4'
    'O' 'O' 0.0106 0.0060
                         'International Tables Vol C Tables 4.2.6.8 and 6.1.1.4'
    'Ni' 'Ni' 0.3393 1.1124
                         'International Tables Vol C Tables 4.2.6.8 and 6.1.1.4'
_computing_data_collection     'SMART (Bruker, 1997)'
_computing_cell_refinement     'SAINT (Bruker, 1997)'
_computing_data_reduction     'SAINT (Bruker, 1997)'
_computing_structure_solution     'SHELXS97 (Sheldrick, 2008)'
_computing_structure_refinement     'SHELXL97 (Sheldrick, 2008)'
_computing_molecular_graphics     'SHELXTL (Sheldrick, 2008)'
_computing_publication_material     'SHELXTL (Sheldrick, 2008)'
loop_
    _atom_site_type_symbol
    _atom_site_label
    _atom_site_fract_x
    _atom_site_fract_y
    _atom_site_fract_z
    _atom_site_U_iso_or_equiv
    _atom_site_adp_type
    _atom_site_calc_flag
    _atom_site_refinement_flags
    _atom_site_occupancy
    _atom_site_disorder_assembly
    _atom_site_disorder_group
    Ni Ni1 1.0000 0.0000 0.60729(3) 0.02079(9) Uani d S 1 . .
    C C10 0.57461(18) 1.00225(19) 0.2451(2) 0.0304(4) Uani d . 1 . .
    O O1 1.09484(13) 0.05954(8) 0.40383(17) 0.0245(3) Uani d . 1 . .
    N N1 0.81963(17) 0.07108(10) 0.6220(2) 0.0256(4) Uani d . 1 . .
    H H1C 0.7759 0.0597 0.5227 0.031 Uiso calc R 1 . .
    C C3 1.0605(3) 0.17864(15) 0.7602(3) 0.0338(6) Uani d . 1 . .
    H H3 1.0887 0.1991 0.6478 0.041 Uiso calc R 1 . .
    C C5 0.9146(3) 0.19508(15) 0.7775(3) 0.0366(6) Uani d . 1 . .
    H H5A 0.9025 0.2577 0.7950 0.044 Uiso calc R 1 . .
    H H5B 0.8846 0.1659 0.8801 0.044 Uiso calc R 1 . .
    N N2 1.09305(18) 0.08487(10) 0.7733(2) 0.0271(4) Uani d . 1 . .
    H H2C 1.0718 0.0672 0.8804 0.032 Uiso calc R 1 . .
    O O2 1.12362(14) 0.03860(10) 0.13153(16) 0.0360(4) Uani d . 1 . .
    O O3 0.62920(15) 0.94107(11) 0.1583(2) 0.0423(4) Uani d . 1 . .
    H H3A 0.7117 0.9467 0.1609 0.064 Uiso calc R 1 . .
    O O4 0.63195(17) 1.05745(11) 0.3227(2) 0.0520(5) Uani d . 1 . .
    C C2 1.2350(2) 0.06808(14) 0.7481(3) 0.0331(5) Uani d . 1 . .
    H H2A 1.2869 0.0964 0.8369 0.040 Uiso calc R 1 . .
    H H2B 1.2636 0.0920 0.6399 0.040 Uiso calc R 1 . .
    C C9 1.0624(2) 0.02855(12) 0.2656(2) 0.0249(4) Uani d . 1 . .
    C C1 0.7410(2) 0.02740(14) 0.7515(3) 0.0334(5) Uani d . 1 . .
    H H1A 0.6460 0.0390 0.7329 0.040 Uiso calc R 1 . .
    H H1B 0.7652 0.0505 0.8620 0.040 Uiso calc R 1 . .
    C C6 0.8215(2) 0.16770(13) 0.6365(2) 0.0301(5) Uani d . 1 . .
    C C4 1.1353(3) 0.23189(14) 0.8912(3) 0.0486(7) Uani d . 1 . .
    H H4A 1.1131 0.2930 0.8782 0.073 Uiso calc R 1 . .
    H H4B 1.2306 0.2240 0.8764 0.073 Uiso calc R 1 . .
    H H4C 1.1097 0.2126 1.0027 0.073 Uiso calc R 1 . .
    C C8 0.6827(3) 0.20270(16) 0.6697(3) 0.0452(6) Uani d . 1 . .
    H H8A 0.6209 0.1782 0.5888 0.068 Uiso calc R 1 . .
    H H8B 0.6833 0.2656 0.6594 0.068 Uiso calc R 1 . .
    H H8C 0.6551 0.1866 0.7823 0.068 Uiso calc R 1 . .
    C C7 0.8682(2) 0.20360(14) 0.4693(3) 0.0343(5) Uani d . 1 . .
    H H7A 0.9557 0.1803 0.4432 0.051 Uiso calc R 1 . .
    H H7B 0.8731 0.2666 0.4756 0.051 Uiso calc R 1 . .
    H H7C 0.8057 0.1869 0.3821 0.051 Uiso calc R 1 . .
loop_
    _atom_site_aniso_label
    _atom_site_aniso_U_11
    _atom_site_aniso_U_22
    _atom_site_aniso_U_33
    _atom_site_aniso_U_12
    _atom_site_aniso_U_13
    _atom_site_aniso_U_23
    Ni1 0.02928(17) 0.02073(15) 0.01236(14) -0.00015(18) 0.000 0.000
    C10 0.0352(10) 0.0320(10) 0.0240(9) -0.0018(13) -0.0030(8) 0.0069(14)
    O1 0.0311(7) 0.0263(7) 0.0160(7) 0.0006(6) -0.0020(6) 0.0021(6)
    N1 0.0341(9) 0.0269(8) 0.0159(8) 0.0017(7) 0.0010(8) -0.0023(7)
    C3 0.0562(15) 0.0247(11) 0.0205(11) -0.0054(11) -0.0064(11) -0.0006(9)
    C5 0.0602(18) 0.0221(11) 0.0277(13) 0.0046(11) -0.0021(12) -0.0058(10)
    N2 0.0421(11) 0.0249(9) 0.0142(8) -0.0023(8) -0.0032(7) 0.0006(7)
    O2 0.0294(8) 0.0628(10) 0.0158(7) -0.0010(7) 0.0028(6) 0.0070(7)
    O3 0.0281(8) 0.0581(11) 0.0408(9) -0.0047(8) 0.0026(7) -0.0161(8)
    O4 0.0439(10) 0.0474(10) 0.0647(12) 0.0033(8) -0.0190(9) -0.0187(9)
    C2 0.0385(13) 0.0368(13) 0.0239(11) -0.0086(11) -0.0034(10) -0.0029(10)
    C9 0.0278(10) 0.0297(10) 0.0170(9) 0.0073(8) -0.0008(8) 0.0048(8)
    C1 0.0356(12) 0.0391(13) 0.0255(11) 0.0041(10) 0.0104(10) -0.0003(9)
    C6 0.0404(13) 0.0262(10) 0.0238(11) 0.0077(9) -0.0002(10) -0.0034(9)
    C4 0.0816(19) 0.0296(11) 0.0346(13) -0.0077(12) -0.0185(15) -0.0059(12)
    C8 0.0556(16) 0.0412(13) 0.0388(13) 0.0170(12) 0.0040(12) -0.0066(11)
    C7 0.0477(14) 0.0283(11) 0.0269(11) 0.0057(10) -0.0066(11) 0.0049(9)
_geom_special_details
;
All e.s.d.'s (except the e.s.d. in the dihedral angle between two l.s. planes)
are estimated using the full covariance matrix. The cell e.s.d.'s are taken
into account individually in the estimation of e.s.d.'s in distances, angles
and torsion angles; correlations between e.s.d.'s in cell parameters are only
used when they are defined by crystal symmetry. An approximate (isotropic)
treatment of cell e.s.d.'s is used for estimating e.s.d.'s involving l.s.
planes.
;
loop_
    _geom_bond_atom_site_label_1
    _geom_bond_atom_site_label_2
    _geom_bond_site_symmetry_2
    _geom_bond_distance
    _geom_bond_publ_flag
    Ni1 N2 . 2.0990(17) ?
    Ni1 N2 2_755 2.0990(17) ?
    Ni1 O1 2_755 2.1110(13) ?
    Ni1 O1 . 2.1110(13) ?
    Ni1 N1 . 2.1368(16) ?
    Ni1 N1 2_755 2.1368(16) ?
    C10 O4 . 1.209(3) ?
    C10 O3 . 1.302(3) ?
    C10 C10 2_675 1.513(4) ?
    O1 C9 . 1.255(2) ?
    N1 C1 . 1.477(3) ?
    N1 C6 . 1.504(2) ?
    N1 H1C . 0.9300 ?
    C3 N2 . 1.495(3) ?
    C3 C5 . 1.506(3) ?
    C3 C4 . 1.539(3) ?
    C3 H3 . 1.0000 ?
    C5 C6 . 1.535(3) ?
    C5 H5A . 0.9900 ?
    C5 H5B . 0.9900 ?
    N2 C2 . 1.475(3) ?
    N2 H2C . 0.9300 ?
    O2 C9 . 1.254(2) ?
    O3 H3A . 0.8400 ?
    C2 C1 2_755 1.501(3) ?
    C2 H2A . 0.9900 ?
    C2 H2B . 0.9900 ?
    C9 C9 2_755 1.543(4) ?
    C1 C2 2_755 1.501(3) ?
    C1 H1A . 0.9900 ?
    C1 H1B . 0.9900 ?
    C6 C8 . 1.530(3) ?
    C6 C7 . 1.531(3) ?
    C4 H4A . 0.9800 ?
    C4 H4B . 0.9800 ?
    C4 H4C . 0.9800 ?
    C8 H8A . 0.9800 ?
    C8 H8B . 0.9800 ?
    C8 H8C . 0.9800 ?
    C7 H7A . 0.9800 ?
    C7 H7B . 0.9800 ?
    C7 H7C . 0.9800 ?
loop_
    _geom_angle_atom_site_label_1
    _geom_angle_atom_site_label_2
    _geom_angle_atom_site_label_3
    _geom_angle_site_symmetry_1
    _geom_angle_site_symmetry_3
    _geom_angle
    _geom_angle_publ_flag
    N2 Ni1 N2 . 2_755 100.97(9) ?
    N2 Ni1 O1 . 2_755 166.48(6) ?
    N2 Ni1 O1 2_755 2_755 90.84(6) ?
    N2 Ni1 O1 . . 90.84(6) ?
    N2 Ni1 O1 2_755 . 166.48(6) ?
    O1 Ni1 O1 2_755 . 78.29(7) ?
    N2 Ni1 N1 . . 91.42(7) ?
    N2 Ni1 N1 2_755 . 84.55(6) ?
    O1 Ni1 N1 2_755 . 83.10(6) ?
    O1 Ni1 N1 . . 101.88(5) ?
    N2 Ni1 N1 . 2_755 84.55(6) ?
    N2 Ni1 N1 2_755 2_755 91.42(7) ?
    O1 Ni1 N1 2_755 2_755 101.88(5) ?
    O1 Ni1 N1 . 2_755 83.10(6) ?
    N1 Ni1 N1 . 2_755 173.67(9) ?
    O4 C10 O3 . . 126.15(19) ?
    O4 C10 C10 . 2_675 120.8(3) ?
    O3 C10 C10 . 2_675 113.0(3) ?
    C9 O1 Ni1 . . 113.59(12) ?
    C1 N1 C6 . . 114.16(15) ?
    C1 N1 Ni1 . . 105.25(12) ?
    C6 N1 Ni1 . . 120.54(13) ?
    C1 N1 H1C . . 105.2 ?
    C6 N1 H1C . . 105.2 ?
    Ni1 N1 H1C . . 105.2 ?
    N2 C3 C5 . . 112.0(2) ?
    N2 C3 C4 . . 111.46(19) ?
    C5 C3 C4 . . 109.2(2) ?
    N2 C3 H3 . . 108.0 ?
    C5 C3 H3 . . 108.0 ?
    C4 C3 H3 . . 108.0 ?
    C3 C5 C6 . . 119.2(2) ?
    C3 C5 H5A . . 107.5 ?
    C6 C5 H5A . . 107.5 ?
    C3 C5 H5B . . 107.5 ?
    C6 C5 H5B . . 107.5 ?
    H5A C5 H5B . . 107.0 ?
    C2 N2 C3 . . 112.13(17) ?
    C2 N2 Ni1 . . 103.84(12) ?
    C3 N2 Ni1 . . 117.82(13) ?
    C2 N2 H2C . . 107.5 ?
    C3 N2 H2C . . 107.5 ?
    Ni1 N2 H2C . . 107.5 ?
    C10 O3 H3A . . 109.5 ?
    N2 C2 C1 . 2_755 109.25(19) ?
    N2 C2 H2A . . 109.8 ?
    C1 C2 H2A 2_755 . 109.8 ?
    N2 C2 H2B . . 109.8 ?
    C1 C2 H2B 2_755 . 109.8 ?
    H2A C2 H2B . . 108.3 ?
    O2 C9 O1 . . 125.80(19) ?
    O2 C9 C9 . 2_755 118.43(12) ?
    O1 C9 C9 . 2_755 115.74(11) ?
    N1 C1 C2 . 2_755 110.65(19) ?
    N1 C1 H1A . . 109.5 ?
    C2 C1 H1A 2_755 . 109.5 ?
    N1 C1 H1B . . 109.5 ?
    C2 C1 H1B 2_755 . 109.5 ?
    H1A C1 H1B . . 108.1 ?
    N1 C6 C8 . . 110.86(18) ?
    N1 C6 C7 . . 107.34(15) ?
    C8 C6 C7 . . 107.94(18) ?
    N1 C6 C5 . . 109.95(17) ?
    C8 C6 C5 . . 109.69(18) ?
    C7 C6 C5 . . 111.02(19) ?
    C3 C4 H4A . . 109.5 ?
    C3 C4 H4B . . 109.5 ?
    H4A C4 H4B . . 109.5 ?
    C3 C4 H4C . . 109.5 ?
    H4A C4 H4C . . 109.5 ?
    H4B C4 H4C . . 109.5 ?
    C6 C8 H8A . . 109.5 ?
    C6 C8 H8B . . 109.5 ?
    H8A C8 H8B . . 109.5 ?
    C6 C8 H8C . . 109.5 ?
    H8A C8 H8C . . 109.5 ?
    H8B C8 H8C . . 109.5 ?
    C6 C7 H7A . . 109.5 ?
    C6 C7 H7B . . 109.5 ?
    H7A C7 H7B . . 109.5 ?
    C6 C7 H7C . . 109.5 ?
    H7A C7 H7C . . 109.5 ?
    H7B C7 H7C . . 109.5 ?
loop_
    _geom_torsion_atom_site_label_1
    _geom_torsion_atom_site_label_2
    _geom_torsion_atom_site_label_3
    _geom_torsion_atom_site_label_4
    _geom_torsion_site_symmetry_1
    _geom_torsion_site_symmetry_2
    _geom_torsion_site_symmetry_3
    _geom_torsion_site_symmetry_4
    _geom_torsion
    _geom_torsion_publ_flag
    N2 Ni1 O1 C9 . . . . -177.81(13) ?
    N2 Ni1 O1 C9 2_755 . . . 31.2(3) ?
    O1 Ni1 O1 C9 2_755 . . . -5.92(10) ?
    N1 Ni1 O1 C9 . . . . -86.19(13) ?
    N1 Ni1 O1 C9 2_755 . . . 97.78(13) ?
    N2 Ni1 N1 C1 . . . . -94.43(13) ?
    N2 Ni1 N1 C1 2_755 . . . 6.46(13) ?
    O1 Ni1 N1 C1 2_755 . . . 97.97(13) ?
    O1 Ni1 N1 C1 . . . . 174.42(12) ?
    N1 Ni1 N1 C1 2_755 . . . -44.13(12) ?
    N2 Ni1 N1 C6 . . . . 36.38(14) ?
    N2 Ni1 N1 C6 2_755 . . . 137.26(14) ?
    O1 Ni1 N1 C6 2_755 . . . -131.22(14) ?
    O1 Ni1 N1 C6 . . . . -54.78(14) ?
    N1 Ni1 N1 C6 2_755 . . . 86.67(13) ?
    N2 C3 C5 C6 . . . . -70.9(3) ?
    C4 C3 C5 C6 . . . . 165.16(19) ?
    C5 C3 N2 C2 . . . . 177.2(2) ?
    C4 C3 N2 C2 . . . . -60.2(2) ?
    C5 C3 N2 Ni1 . . . . 56.7(2) ?
    C4 C3 N2 Ni1 . . . . 179.33(16) ?
    N2 Ni1 N2 C2 2_755 . . . 112.75(13) ?
    O1 Ni1 N2 C2 2_755 . . . -96.8(3) ?
    O1 Ni1 N2 C2 . . . . -60.63(12) ?
    N1 Ni1 N2 C2 . . . . -162.53(13) ?
    N1 Ni1 N2 C2 2_755 . . . 22.36(12) ?
    N2 Ni1 N2 C3 2_755 . . . -122.59(18) ?
    O1 Ni1 N2 C3 2_755 . . . 27.8(4) ?
    O1 Ni1 N2 C3 . . . . 64.03(16) ?
    N1 Ni1 N2 C3 . . . . -37.87(16) ?
    N1 Ni1 N2 C3 2_755 . . . 147.02(16) ?
    C3 N2 C2 C1 . . . 2_755 -176.24(19) ?
    Ni1 N2 C2 C1 . . . 2_755 -48.0(2) ?
    Ni1 O1 C9 O2 . . . . -163.44(16) ?
    Ni1 O1 C9 C9 . . . 2_755 14.9(2) ?
    C6 N1 C1 C2 . . . 2_755 -169.19(19) ?
    Ni1 N1 C1 C2 . . . 2_755 -34.8(2) ?
    C1 N1 C6 C8 . . . . -45.1(2) ?
    Ni1 N1 C6 C8 . . . . -171.97(14) ?
    C1 N1 C6 C7 . . . . -162.80(18) ?
    Ni1 N1 C6 C7 . . . . 70.36(19) ?
    C1 N1 C6 C5 . . . . 76.3(2) ?
    Ni1 N1 C6 C5 . . . . -50.5(2) ?
    C3 C5 C6 N1 . . . . 66.3(3) ?
    C3 C5 C6 C8 . . . . -171.6(2) ?
    C3 C5 C6 C7 . . . . -52.4(3) ?
loop_
    _geom_hbond_atom_site_label_D
    _geom_hbond_atom_site_label_H
    _geom_hbond_atom_site_label_A
    _geom_hbond_site_symmetry_A
    _geom_hbond_distance_DH
    _geom_hbond_distance_HA
    _geom_hbond_distance_DA
    _geom_hbond_angle_DHA
    N1 H1C O4 1_545 0.93 2.17 3.075(2) 163.6
    N2 H2C O2 1_556 0.93 2.13 2.987(2) 151.9
    O3 H3A O2 2_765 0.84 1.70 2.532(2) 170.4
data_global
_journal_data_validation_number     ?
_journal_date_recd_electronic     2009-05-14
_journal_date_accepted     2009-05-26
_journal_name_full     'Acta Crystallographica, Section E'
_journal_year     2009
_journal_volume     65
_journal_issue      7
_journal_page_first     m723
_journal_page_last     m723
_journal_paper_category     QM
_journal_coeditor_code     BT2961
_publ_contact_author_name     'Ou, Guang-Chuan'
_publ_contact_author_address
;
      Department of Biology and Chemistry
      Hunan University of Science and Engineering
      Yongzhou Hunan 425100
      People's Republic of China
;
_publ_contact_author_email     'ouguangchuan@yahoo.com.cn'
_publ_contact_author_fax     '0086-746-6381164'
_publ_contact_author_phone     '0086-746-6381164'
_publ_section_title
;\
<i>cis</i>-[(7<i>R</i>,14<i>R</i>)-5,5,7,12,12,14-Hexamethyl-1,4,8,11-\
tetraazacyclotetradecane-\k^4^<i>N</i>](oxalato-\k^2^<i>O</i>,<i>O</i>')\
nickel(II) oxalic acid solvate
;
loop_
    _publ_author_name
    _publ_author_address
    'Ou, Guang-Chuan'
;
     Department of Biology and Chemistry
     Hunan University of Science and Engineering
     Yongzhou Hunan 425100
     People's Republic of China
;
    'Dai, Yong-Qiang'
;
     Department of Biology and Chemistry
     Hunan University of Science and Engineering
     Yongzhou Hunan 425100
     People's Republic of China
;
    'Tang, Man-Sheng'
;
     Department of Biology and Chemistry
     Hunan University of Science and Engineering
     Yongzhou Hunan 425100
     People's Republic of China
;
