# Supplementary material for: cis-[(7R,14R)-5,5,7,12,12,14-Hexa­methyl-1,4,8,11-tetra­azacyclo­tetra­decane-κ4 N](oxalato-κ2 O,O′)nickel(II) oxalic acid solvate
Source: Acta Crystallogr Sect E Struct Rep Online. 2009 Jun 6;65(Pt 7):m723. doi: 10.1107/S1600536809020042 (PMC2969325; doi:10.1107/S1600536809020042)
Supplement: Supplementary file 2 [file e-65-0m723-Isup2.hkl]

# 
# h,k,l, Fc-squared, Fo-squared, sigma(Fo-squared) and status flag 
# 
data_I
_shelx_title ' qq in P2(1)2(1)2' 
_shelx_refln_list_code          4 
_shelx_F_calc_maximum      136.69 
_exptl_crystal_F_000       556.00 
_reflns_d_resolution_high  0.7814 
 
loop_ 
 _symmetry_equiv_pos_as_xyz 
 'x, y, z' 
 '-x, -y, z' 
 '-x+1/2, y+1/2, -z' 
 'x+1/2, -y+1/2, -z' 
 
_cell_length_a    10.1261 
_cell_length_b    15.5154 
_cell_length_c     8.0467 
_cell_angle_alpha  90.000 
_cell_angle_beta   90.000 
_cell_angle_gamma  90.000 
 
_shelx_F_squared_multiplier     1.000 
 
loop_ 
 _refln_index_h 
 _refln_index_k 
 _refln_index_l 
 _refln_F_squared_calc 
 _refln_F_squared_meas 
 _refln_F_squared_sigma 
 _refln_observed_status 
   2   0   0      271.46      242.72     10.27 o 
   4   0   0     4458.94     5382.29    183.06 o 
   6   0   0       12.28       14.50      4.91 o 
   8   0   0     1081.60     1069.93     43.61 o 
  10   0   0      194.60      224.90     16.40 o 
  12   0   0      131.88      173.53     16.24 o 
   1   1   0    13512.33    13190.94   1252.05 o 
   2   1   0      625.23      694.93     17.90 o 
   3   1   0     1653.65     1568.77     38.97 o 
   4   1   0      337.24      372.53     11.50 o 
   5   1   0      584.61      586.94     17.21 o 
   6   1   0        0.10        0.62      2.88 o 
   7   1   0       19.69        8.10      5.38 o 
   8   1   0       32.85       29.71     10.06 o 
   9   1   0      305.79      292.43     12.68 o 
  10   1   0        0.93        2.09      5.10 o 
  11   1   0      504.88      551.17     29.13 o 
  12   1   0        3.86       14.81      8.49 o 
   0   2   0    18683.27    19539.59    660.13 o 
   1   2   0       63.46       59.42      2.75 o 
   2   2   0     1773.78     1922.33     46.98 o 
   3   2   0     1859.44     1932.06     47.79 o 
   4   2   0      847.69      822.50     23.93 o 
   5   2   0      824.44      906.59     24.91 o 
   6   2   0        4.11        2.97      3.94 o 
   7   2   0      706.76      673.20     20.67 o 
   8   2   0     1363.56     1341.84     37.41 o 
   9   2   0        0.66       -0.69      3.41 o 
  10   2   0      158.84      177.56     10.29 o 
  11   2   0        2.76       -2.40      6.61 o 
  12   2   0      103.72      118.28     13.93 o 
   1   3   0       26.87       32.69      2.47 o 
   2   3   0     1768.40     1937.77     47.82 o 
   3   3   0     3165.84     3415.65     82.92 o 
   4   3   0     3029.61     3174.67     77.79 o 
   5   3   0     1913.85     2029.70     51.56 o 
   6   3   0      351.29      339.95     12.16 o 
   7   3   0      681.40      651.71     20.37 o 
   8   3   0      382.65      350.32     13.77 o 
   9   3   0      399.99      385.75     15.18 o 
  10   3   0       20.18        8.89      6.10 o 
  11   3   0      199.57      183.10     11.34 o 
  12   3   0        7.47       12.05      8.42 o 
   0   4   0    16186.83    17857.70    597.66 o 
   1   4   0     4884.23     5091.23    122.17 o 
   2   4   0     2469.20     2504.81     61.60 o 
   3   4   0     3349.41     3580.93     87.25 o 
   4   4   0      289.82      274.18      9.73 o 
   5   4   0       40.12       35.13      4.18 o 
   6   4   0      268.32      249.38     10.15 o 
   7   4   0      532.62      544.17     18.03 o 
   8   4   0      800.06      816.37     25.15 o 
   9   4   0       31.92       19.92      5.93 o 
  10   4   0       79.10       90.90      8.07 o 
  11   4   0       20.23        7.46      7.18 o 
  12   4   0       62.75       76.32     17.15 o 
   1   5   0     4240.39     4483.53     89.46 o 
   2   5   0     3920.54     4132.06    108.76 o 
   3   5   0     1526.39     1547.91     39.77 o 
   4   5   0      222.90      205.94      8.35 o 
   5   5   0      383.44      348.85     12.35 o 
   6   5   0      165.34      156.39      8.09 o 
   7   5   0     1507.48     1491.64     40.85 o 
   8   5   0      148.40      139.73      8.73 o 
   9   5   0      214.25      226.90     11.53 o 
  10   5   0        8.20        0.79      5.66 o 
  11   5   0        4.70        8.80      7.61 o 
  12   5   0        1.24        2.21     12.05 o 
   0   6   0      165.48      163.65      9.55 o 
   1   6   0       61.77       69.21      4.52 o 
   2   6   0     4040.00     4268.67    103.93 o 
   3   6   0     1190.01     1242.78     33.07 o 
   4   6   0     3120.21     3063.98    101.77 o 
   5   6   0       43.56       59.33      5.32 o 
   6   6   0      703.53      659.15     20.67 o 
   7   6   0      131.39      126.51      8.05 o 
   8   6   0        8.67        3.03      4.75 o 
   9   6   0        0.73       -3.38      4.98 o 
  10   6   0       51.90       61.47     16.03 o 
  11   6   0        5.31        4.52      7.31 o 
  12   6   0      125.16      151.60     19.08 o 
   1   7   0       29.95       12.00      2.70 o 
   2   7   0      211.61      217.72     11.06 o 
   3   7   0     1393.79     1343.96     35.90 o 
   4   7   0      277.67      291.89     11.30 o 
   5   7   0     2044.14     2039.49     86.15 o 
   6   7   0        5.13        8.07      6.21 o 
   7   7   0     1697.07     1744.19     47.68 o 
   8   7   0        3.96       -3.13      5.16 o 
   9   7   0      116.26      104.49      8.51 o 
  10   7   0        2.71       -5.71      6.31 o 
  11   7   0       12.57        3.95      7.50 o 
  12   7   0       23.12       26.47     15.59 o 
   0   8   0     4504.12     5113.75    125.91 o 
   1   8   0       66.76       78.52      5.37 o 
   2   8   0     2236.60     2306.54     58.81 o 
   3   8   0      441.40      446.54     15.17 o 
   4   8   0     4332.77     4454.51    109.99 o 
   5   8   0       23.50       19.52      4.59 o 
   6   8   0      663.39      616.70     20.45 o 
   7   8   0       34.56       31.85     12.93 o 
   8   8   0      123.43      121.92      8.82 o 
   9   8   0        3.14        2.07      6.13 o 
  10   8   0       94.18       98.84      9.82 o 
  11   8   0        2.44       -3.59      7.49 o 
   1   9   0      338.60      289.11      8.40 o 
   2   9   0      284.67      277.20     11.05 o 
   3   9   0      738.56      711.10     22.00 o 
   4   9   0       15.45       12.17      4.36 o 
   5   9   0      339.18      330.97     13.45 o 
   6   9   0       30.27       30.01      5.83 o 
   7   9   0     1914.70     1958.20     53.54 o 
   8   9   0       24.23        9.93      6.05 o 
   9   9   0      349.04      367.39     16.41 o 
  10   9   0        4.41        1.95      7.32 o 
  11   9   0        2.64       -2.98      8.38 o 
   0  10   0      313.68      329.39     11.67 o 
   1  10   0       12.86       15.32      3.94 o 
   2  10   0     1594.70     1658.77     44.74 o 
   3  10   0        9.64        8.74      4.27 o 
   4  10   0     1299.20     1243.49     40.17 o 
   5  10   0      504.30      511.76     18.65 o 
   6  10   0      323.30      304.74     13.41 o 
   7  10   0      288.33      268.19     13.33 o 
   8  10   0        5.50        3.36      6.91 o 
   9  10   0        2.42        8.27      6.83 o 
  10  10   0      131.46      139.69     11.86 o 
  11  10   0        0.01       -0.36      9.42 o 
   1  11   0     1083.65     1096.68     26.09 o 
   2  11   0        0.77        1.04      3.90 o 
   3  11   0      531.88      508.19     18.06 o 
   4  11   0      342.58      325.66     16.09 o 
   5  11   0      562.23      527.30     19.30 o 
   6  11   0      170.32      167.60     10.22 o 
   7  11   0      275.35      283.55     13.70 o 
   8  11   0       81.49       80.74     18.30 o 
   9  11   0      132.00      119.38     10.69 o 
  10  11   0       32.02       45.27     13.12 o 
   0  12   0      614.16      616.11     29.37 o 
   1  12   0      233.29      233.48      8.70 o 
   2  12   0      689.83      710.37     18.62 o 
   3  12   0        6.27        3.28      5.91 o 
   4  12   0      778.74      747.35     24.71 o 
   5  12   0        1.54        2.18      4.89 o 
   6  12   0      288.21      279.77     13.88 o 
   7  12   0      220.93      216.46     12.33 o 
   8  12   0        5.47        2.60      6.59 o 
   9  12   0       11.61       15.01      8.01 o 
  10  12   0      143.98      145.47     12.27 o 
   1  13   0      283.80      268.72     12.65 o 
   2  13   0        5.79        0.15      3.65 o 
   3  13   0       73.17       87.10      8.31 o 
   4  13   0       98.10       85.72      8.48 o 
   5  13   0      970.02      980.31     31.29 o 
   6  13   0        3.29        3.31      6.05 o 
   7  13   0      267.58      263.08     14.01 o 
   8  13   0        1.36       -0.45      7.48 o 
   9  13   0      152.86      140.30     11.93 o 
   0  14   0      851.75      844.49     38.84 o 
   1  14   0       35.83       34.38      6.79 o 
   2  14   0      187.94      184.59     10.69 o 
   3  14   0      133.41      104.89      8.76 o 
   4  14   0      169.20      167.81     10.78 o 
   5  14   0       20.09        3.69      7.31 o 
   6  14   0      253.24      288.74     14.96 o 
   7  14   0        0.91       -6.58      6.58 o 
   8  14   0      140.15      154.70     12.15 o 
   9  14   0        0.11        3.17      8.93 o 
   1  15   0      132.22      133.69      9.64 o 
   2  15   0        0.93       -0.44      5.49 o 
   3  15   0      415.20      428.81     18.09 o 
   4  15   0        0.16       -3.74      5.91 o 
   5  15   0      265.63      286.70     12.12 o 
   6  15   0        7.23        5.41      5.70 o 
   7  15   0       84.69       73.89     11.97 o 
   8  15   0        9.34       16.18      7.45 o 
   0  16   0      813.14      914.81     43.14 o 
   1  16   0       81.54       58.67      8.65 o 
   2  16   0      360.59      376.07     17.13 o 
   3  16   0       51.82       40.16      8.15 o 
   4  16   0       58.48       56.23      9.12 o 
   5  16   0       10.73       10.07      8.24 o 
   6  16   0       98.61      120.10      9.50 o 
   7  16   0        0.30        3.88      7.10 o 
   1  17   0      103.56      117.26     10.53 o 
   2  17   0       10.39        7.63      6.46 o 
   3  17   0      147.97      176.52     12.45 o 
   4  17   0        0.00       -0.57      7.39 o 
   5  17   0      464.28      483.04     21.19 o 
   6  17   0       19.09        7.12      8.71 o 
   0  18   0      173.48      205.29     18.86 o 
   1  18   0       21.23       22.29      8.05 o 
   2  18   0      136.11      157.41     12.11 o 
   3  18   0        8.53        4.91      7.96 o 
   4  18   0       71.80       78.18     11.21 o 
   5  18   0        7.93        5.30      9.05 o 
   1  19   0        5.51        8.22      8.16 o 
   2  19   0        2.56        1.54      8.47 o 
   3  19   0      161.17      175.88     13.43 o 
   0   0   1     7499.12     7831.54    192.41 o 
   1   0   1    12644.26    13490.34    268.45 o 
   2   0   1      398.40      400.23      8.98 o 
   3   0   1       13.04        7.98      1.90 o 
   4   0   1     1005.43     1017.13     32.65 o 
   5   0   1        3.26        2.89      2.44 o 
   6   0   1     1046.72     1049.89     28.84 o 
   7   0   1      223.04      205.44      9.23 o 
   8   0   1       13.18        6.83      4.33 o 
   9   0   1      111.56      123.34     18.99 o 
  10   0   1      260.81      239.83     11.88 o 
  11   0   1       87.06       92.71     12.29 o 
  12   0   1      175.52      177.84     17.16 o 
 -12   1   1      252.08      267.40     14.55 o 
 -10   1   1      121.14      107.34     11.74 o 
  -9   1   1      191.38      178.01     13.18 o 
  -8   1   1       72.58       67.27      5.62 o 
  -7   1   1      217.17      215.41      7.79 o 
  -6   1   1      327.83      324.12      9.41 o 
  -5   1   1     1388.47     1415.46     29.58 o 
  -4   1   1     7905.01     8414.87    163.78 o 
  -3   1   1      574.38      560.50     12.24 o 
  -2   1   1     2098.59     2211.00     37.68 o 
  -1   1   1     3581.17     3679.99     75.51 o 
   0   1   1      816.31      789.02     14.25 o 
   1   1   1     3731.89     3899.04     75.09 o 
   2   1   1     1943.01     2113.98     76.89 o 
   3   1   1      540.78      545.13     15.56 o 
   4   1   1     7970.88     8448.31    284.63 o 
   5   1   1     1299.86     1340.81     52.05 o 
   6   1   1      346.14      337.29     17.41 o 
   7   1   1      255.89      250.98     14.87 o 
   8   1   1       50.58       45.74      6.35 o 
   9   1   1      161.77      146.78      9.26 o 
  10   1   1      116.76      103.46      8.52 o 
  11   1   1      239.37      249.72     12.96 o 
  12   1   1      253.21      244.23     19.49 o 
 -12   2   1      158.30      156.37     16.61 o 
 -10   2   1      240.75      222.46     23.34 o 
  -9   2   1      194.79      186.28     18.20 o 
  -8   2   1      112.93      107.12      5.18 o 
  -7   2   1      660.09      628.01     14.06 o 
  -6   2   1      260.41      224.52      7.14 o 
  -5   2   1     1819.07     1979.98     50.98 o 
  -4   2   1     1563.12     1583.22     39.09 o 
  -2   2   1     2072.86     2234.04     44.89 o 
  -1   2   1     3202.77     3340.23     64.26 o 
   0   2   1     1075.06     1104.33     27.73 o 
   1   2   1     2919.28     3146.16     55.97 o 
   2   2   1     2113.18     2238.15     39.21 o 
   3   2   1        7.51        8.71      2.08 o 
   4   2   1     1502.70     1527.15     39.93 o 
   5   2   1     1934.18     2091.17     52.06 o 
   6   2   1      237.02      210.47      9.34 o 
   7   2   1      629.82      628.02     20.12 o 
   8   2   1      129.20      119.40      8.03 o 
   9   2   1      177.83      171.70      9.95 o 
  10   2   1      222.14      214.93     11.62 o 
  11   2   1       78.39       89.73      9.42 o 
  12   2   1      169.19      173.33     12.24 o 
 -12   3   1       62.70       60.46     14.46 o 
 -10   3   1       95.07       89.03     11.31 o 
  -9   3   1      178.56      180.74     13.79 o 
  -8   3   1      698.62      674.02     29.31 o 
  -7   3   1      140.19      122.00      9.90 o 
  -6   3   1     1147.04     1135.49     34.99 o 
  -5   3   1      825.25      792.68     20.79 o 
  -4   3   1     5813.54     6495.55    157.01 o 
  -3   3   1     2029.47     2148.28     52.95 o 
  -2   3   1     1283.27     1431.63     31.26 o 
  -1   3   1     1261.81     1300.26     33.36 o 
   0   3   1     7379.69     8125.55    193.10 o 
   1   3   1     1323.02     1325.97     23.53 o 
   2   3   1     1463.15     1598.40     27.29 o 
   3   3   1     2109.86     2157.98     43.96 o 
   4   3   1     5885.45     6616.51    130.13 o 
   5   3   1      751.65      698.35     15.92 o 
   6   3   1     1056.90     1052.82     22.57 o 
   7   3   1      151.95      143.31      6.02 o 
   8   3   1      688.88      652.03     16.02 o 
   9   3   1      196.69      186.10      7.68 o 
  10   3   1      114.90       93.95      8.84 o 
  11   3   1      162.83      163.96     11.07 o 
  12   3   1       57.39       36.87     15.04 o 
 -12   4   1       63.13       74.49     15.48 o 
 -10   4   1      156.16      144.71     12.62 o 
  -9   4   1      151.48      164.89     12.84 o 
  -8   4   1      252.79      232.37     15.34 o 
  -7   4   1      349.04      350.18     18.29 o 
  -6   4   1      393.17      386.63     18.59 o 
  -5   4   1      294.61      289.39     14.75 o 
  -4   4   1     1266.69     1248.63     44.65 o 
  -3   4   1     1278.14     1345.05     48.33 o 
  -2   4   1     2507.88     2678.73     69.09 o 
  -1   4   1      312.43      300.93      7.57 o 
   0   4   1      409.97      381.52      9.15 o 
   1   4   1      310.12      299.29      7.53 o 
   2   4   1     2709.36     2831.59     48.77 o 
   3   4   1     1280.50     1341.45     28.25 o 
   4   4   1     1262.46     1196.27     26.03 o 
   5   4   1      338.69      310.68      9.77 o 
   6   4   1      394.02      389.94     11.07 o 
   7   4   1      355.67      361.79     10.98 o 
   8   4   1      293.77      288.85     12.42 o 
   9   4   1      133.35      131.08      9.15 o 
  10   4   1      139.63      129.66      9.66 o 
  11   4   1       74.29       69.50     14.85 o 
  12   4   1       65.22       82.07     21.32 o 
 -12   5   1       28.69       37.70     13.58 o 
 -10   5   1       49.06       54.06     23.05 o 
  -9   5   1      168.35      141.21     27.34 o 
  -8   5   1      270.76      229.93     40.18 o 
  -7   5   1      425.61      423.69     20.66 o 
  -6   5   1      761.00      749.63     30.45 o 
  -5   5   1      566.32      497.51     41.21 o 
  -4   5   1      430.06      394.76     13.31 o 
  -3   5   1     1842.30     1890.21     49.00 o 
  -2   5   1      253.97      257.45      7.41 o 
  -1   5   1     1028.95     1014.66     27.43 o 
   0   5   1     1186.47     1190.84     25.17 o 
   1   5   1     1130.46     1080.67     22.59 o 
   2   5   1      288.66      281.16      7.33 o 
   3   5   1     1956.45     1996.73     40.47 o 
   4   5   1      469.21      445.86     10.88 o 
   5   5   1      608.57      590.95     13.93 o 
   6   5   1      758.48      720.92     17.68 o 
   7   5   1      413.67      404.70     15.32 o 
   8   5   1      256.26      252.07     11.66 o 
   9   5   1      163.70      155.45      9.80 o 
  10   5   1       45.71       44.34      7.83 o 
  11   5   1       42.60       37.62     11.76 o 
  12   5   1       29.73       18.27      8.48 o 
 -12   6   1       31.25       25.91     13.36 o 
 -10   6   1       82.00       84.39     14.60 o 
  -9   6   1      130.74      127.37      8.73 o 
  -8   6   1      298.24      320.54     13.22 o 
  -7   6   1       10.50        6.46      4.16 o 
  -6   6   1      768.32      749.61     22.16 o 
  -5   6   1      880.27      910.16     26.87 o 
  -4   6   1     1102.34     1070.86     30.67 o 
  -3   6   1     2609.19     2707.62     66.31 o 
  -2   6   1     1197.42     1212.46     27.51 o 
  -1   6   1     1715.92     1681.22    121.75 o 
   0   6   1     1118.40     1136.41     24.47 o 
   1   6   1     1528.19     1615.12     34.15 o 
   2   6   1     1318.41     1351.72     27.53 o 
   3   6   1     2569.23     2612.97    100.77 o 
   4   6   1     1237.50     1195.34     33.50 o 
   5   6   1      990.66     1005.75     22.11 o 
   6   6   1      721.43      711.06     22.80 o 
   7   6   1       13.50        4.58      4.44 o 
   8   6   1      282.13      283.14     13.21 o 
   9   6   1       97.51       99.21      8.53 o 
  10   6   1       65.60       65.17     17.15 o 
  11   6   1      188.44      188.92     12.48 o 
  12   6   1       33.87       40.77      9.92 o 
 -12   7   1        1.27        4.05     12.89 o 
 -10   7   1       43.74       33.70      7.84 o 
  -9   7   1      100.40       98.49      8.69 o 
  -8   7   1      785.07      766.20     33.17 o 
  -7   7   1      377.87      397.64     14.58 o 
  -6   7   1      704.99      706.36     21.52 o 
  -5   7   1      801.26      761.54     22.68 o 
  -4   7   1       66.19       75.56      5.58 o 
  -3   7   1     1359.77     1386.51     37.13 o 
  -2   7   1      629.70      633.58     15.42 o 
  -1   7   1     2106.10     2243.86     47.98 o 
   0   7   1        3.10        5.24      2.42 o 
   1   7   1     2376.97     2406.10     48.00 o 
   2   7   1      662.31      643.45     15.11 o 
   3   7   1     1435.49     1423.80     37.67 o 
   4   7   1      103.11      107.22      6.49 o 
   5   7   1      785.32      756.29     23.26 o 
   6   7   1      690.20      664.44     21.94 o 
   7   7   1      334.03      340.51     14.59 o 
   8   7   1      771.44      767.15     25.47 o 
   9   7   1       93.08       99.64      9.39 o 
  10   7   1       42.31       28.89      9.28 o 
  11   7   1       50.70       56.56     14.17 o 
  12   7   1        1.02        1.46      8.60 o 
 -11   8   1      142.93      134.54     17.08 o 
 -10   8   1       51.82       37.78     12.42 o 
  -9   8   1       70.51       69.70      9.27 o 
  -8   8   1      292.48      278.78     13.00 o 
  -7   8   1      127.24      111.85      7.90 o 
  -6   8   1      273.90      266.15     11.41 o 
  -5   8   1      217.86      220.29      9.97 o 
  -4   8   1     1181.07     1166.49     32.51 o 
  -3   8   1     1159.89     1197.93     26.90 o 
  -2   8   1     1928.74     2004.28     54.17 o 
  -1   8   1       18.14       11.15      4.77 o 
   0   8   1       19.75       24.39      4.52 o 
   1   8   1       36.76       22.06      2.76 o 
   2   8   1     2108.51     2199.27     44.46 o 
   3   8   1     1162.73     1175.46     26.12 o 
   4   8   1     1206.61     1176.67     33.07 o 
   5   8   1      217.94      220.84     10.45 o 
   6   8   1      248.36      245.22     11.62 o 
   7   8   1      131.46      116.80      8.51 o 
   8   8   1      283.84      279.41     13.42 o 
   9   8   1       67.37       62.04     15.87 o 
  10   8   1       46.08       62.78      9.16 o 
  11   8   1      139.89      148.54     12.09 o 
 -11   9   1       14.74       16.12     13.58 o 
 -10   9   1      103.43       70.67     14.07 o 
  -9   9   1      171.84      160.21     10.72 o 
  -8   9   1      624.93      612.93     21.80 o 
  -7   9   1      508.43      524.53     18.50 o 
  -6   9   1      289.06      293.28     12.67 o 
  -5   9   1      575.15      603.11     20.64 o 
  -4   9   1       63.69       67.47      5.87 o 
  -3   9   1     1210.81     1221.67     28.00 o 
  -2   9   1      457.63      419.68     14.69 o 
  -1   9   1      342.81      329.90     10.26 o 
   0   9   1      770.34      684.96     16.69 o 
   1   9   1      424.08      402.78     10.48 o 
   2   9   1      455.37      440.01     11.56 o 
   3   9   1     1240.01     1240.05     34.49 o 
   4   9   1       48.13       42.37      5.96 o 
   5   9   1      670.94      687.93     21.61 o 
   6   9   1      304.25      296.05     13.25 o 
   7   9   1      456.96      468.86     20.96 o 
   8   9   1      632.68      642.04     22.94 o 
   9   9   1      191.20      180.62     11.61 o 
  10   9   1       98.97       96.40     11.24 o 
  11   9   1        7.43        7.24      8.75 o 
 -11  10   1      124.06      137.79     18.45 o 
 -10  10   1       23.88       12.01      8.79 o 
  -9  10   1       69.75       86.81     19.82 o 
  -8  10   1      347.73      363.33     15.60 o 
  -7  10   1       91.42       92.17      8.56 o 
  -6  10   1      471.80      475.34     17.84 o 
  -5  10   1       22.62       20.26      5.32 o 
  -4  10   1      663.27      676.93     18.65 o 
  -3  10   1     1293.14     1292.37     29.40 o 
  -2  10   1      361.89      345.49     10.77 o 
  -1  10   1      910.72      906.94     21.82 o 
   0  10   1      729.42      722.02     17.79 o 
   1  10   1      923.97      937.36     30.43 o 
   2  10   1      385.02      373.00     13.88 o 
   3  10   1     1257.61     1255.76     36.10 o 
   4  10   1      780.78      808.00     23.93 o 
   5  10   1       17.20       18.52      5.51 o 
   6  10   1      483.37      505.86     18.66 o 
   7  10   1      126.02      111.20      8.93 o 
   8  10   1      334.62      323.85     15.78 o 
   9  10   1       63.84       77.89      9.82 o 
  10  10   1       28.43       17.87      8.15 o 
  11  10   1      118.77      118.77     12.24 o 
 -10  11   1      140.36      143.70     12.76 o 
  -9  11   1       78.68       91.14      8.88 o 
  -8  11   1       80.01       90.02     11.44 o 
  -7  11   1      399.29      417.68     13.95 o 
  -6  11   1      222.80      220.96      9.76 o 
  -5  11   1      560.25      553.76     16.51 o 
  -4  11   1      134.92      126.49      6.68 o 
  -3  11   1      126.33      108.23      6.14 o 
  -2  11   1      671.63      663.47     17.03 o 
  -1  11   1      673.27      658.23     17.30 o 
   0  11   1     2318.20     2466.02     52.26 o 
   1  11   1      737.41      705.32     21.91 o 
   2  11   1      637.14      601.59     20.87 o 
   3  11   1      130.81      118.91      8.24 o 
   4  11   1       94.18       98.83      8.03 o 
   5  11   1      629.34      623.08     21.22 o 
   6  11   1      272.64      265.09     12.75 o 
   7  11   1      368.60      370.68     16.82 o 
   8  11   1       88.24       94.46     22.54 o 
   9  11   1       90.68      105.60     11.21 o 
  10  11   1      123.00      121.34     12.28 o 
 -10  12   1       61.61       63.76     11.74 o 
  -9  12   1       21.39       14.73      6.70 o 
  -8  12   1       65.86       69.62      7.72 o 
  -7  12   1        3.88        3.75      5.06 o 
  -6  12   1      298.04      309.69     11.84 o 
  -5  12   1      110.56      100.23      6.64 o 
  -4  12   1      373.80      369.60     12.37 o 
  -3  12   1       30.23       14.63      8.61 o 
  -2  12   1      225.27      225.65      8.81 o 
  -1  12   1     1403.27     1377.85     31.50 o 
   0  12   1      390.83      403.43     15.65 o 
   1  12   1     1421.41     1373.01     39.11 o 
   2  12   1      217.45      219.17     11.24 o 
   3  12   1       17.20       14.01      4.87 o 
   4  12   1      398.23      376.07     15.55 o 
   5  12   1       94.65       88.16      8.57 o 
   6  12   1      293.23      280.61     14.20 o 
   7  12   1       12.50        8.24     10.99 o 
   8  12   1       62.71       64.10     14.93 o 
   9  12   1       27.71       27.30      8.85 o 
  10  12   1       67.39       80.80     17.11 o 
  -9  13   1       92.54      103.71     10.03 o 
  -8  13   1       99.08      104.97      9.21 o 
  -7  13   1       78.18       92.12      8.55 o 
  -6  13   1      189.63      184.75      9.45 o 
  -5  13   1      304.44      302.64     11.58 o 
  -4  13   1       75.62       72.08      6.65 o 
  -3  13   1      362.15      344.89     11.49 o 
  -2  13   1      160.29      154.65      7.50 o 
  -1  13   1      351.86      338.65     14.31 o 
   0  13   1      385.22      363.47     15.12 o 
   1  13   1      351.21      319.21     25.25 o 
   2  13   1      125.14      127.49      9.06 o 
   3  13   1      300.28      262.56     13.28 o 
   4  13   1       68.39       69.49      8.41 o 
   5  13   1      305.80      311.33     14.72 o 
   6  13   1      195.62      193.85     11.90 o 
   7  13   1       79.41       96.57     10.56 o 
   8  13   1      106.38      104.28     11.86 o 
   9  13   1      116.29      132.52     11.97 o 
  -9  14   1       71.63       68.73      9.23 o 
  -8  14   1      144.18      142.73      9.48 o 
  -7  14   1       37.71       39.68      7.11 o 
  -6  14   1      157.99      159.17      9.19 o 
  -5  14   1       80.83       71.77     10.10 o 
  -4  14   1      167.80      151.73     23.27 o 
  -3  14   1       45.26       37.52      5.57 o 
  -2  14   1      283.55      275.57     13.12 o 
  -1  14   1      393.06      402.10     16.51 o 
   0  14   1      661.68      615.61     21.86 o 
   1  14   1      391.96      388.45     16.34 o 
   2  14   1      243.59      229.85     12.51 o 
   3  14   1       36.41       31.78      6.62 o 
   4  14   1      130.01      132.88     10.00 o 
   5  14   1       68.42       58.65      8.60 o 
   6  14   1      186.71      182.05     11.90 o 
   7  14   1       39.21       48.33      8.92 o 
   8  14   1      170.46      159.25     15.28 o 
   9  14   1       84.01       96.29     15.72 o 
  -8  15   1        6.22        5.39      7.28 o 
  -7  15   1      184.49      185.14     10.53 o 
  -6  15   1       86.52       95.73     14.25 o 
  -5  15   1       28.46       19.73      5.82 o 
  -4  15   1      248.40      227.95     22.81 o 
  -3  15   1      108.52       98.08      8.74 o 
  -2  15   1      171.53      173.30     12.19 o 
  -1  15   1      514.05      531.99     20.43 o 
   0  15   1       55.20       62.82      8.04 o 
   1  15   1      507.17      535.14     25.23 o 
   2  15   1      144.06      138.06     10.30 o 
   3  15   1       78.66       62.00      8.52 o 
   4  15   1      244.52      250.28     13.70 o 
   5  15   1       43.35       41.98      8.67 o 
   6  15   1       97.91      110.20     11.93 o 
   7  15   1      207.94      216.92     16.38 o 
   8  15   1       10.16        6.07      8.91 o 
  -7  16   1        9.18       15.28      7.06 o 
  -6  16   1       73.72       82.85      8.99 o 
  -5  16   1       37.48       45.19      8.78 o 
  -4  16   1       80.60       86.62     19.45 o 
  -3  16   1       61.08       68.99      9.41 o 
  -2  16   1      162.10      152.74     10.89 o 
  -1  16   1      435.11      452.33     18.91 o 
   0  16   1      371.02      396.10     17.53 o 
   1  16   1      432.45      448.82     18.81 o 
   2  16   1      155.65      151.21     11.04 o 
   3  16   1       62.41       52.06      8.86 o 
   4  16   1      107.38      113.76     10.17 o 
   5  16   1       37.51       35.38      8.71 o 
   6  16   1       80.47       81.27     10.89 o 
   7  16   1        7.23        5.48      9.76 o 
  -6  17   1      132.34      143.55     13.15 o 
  -5  17   1      103.28      126.51     12.97 o 
  -4  17   1      159.41      168.22     12.61 o 
  -3  17   1      103.04      109.79     13.31 o 
  -2  17   1       97.26      111.33     10.17 o 
  -1  17   1      170.12      192.21     16.52 o 
   0  17   1       10.99        8.98     10.02 o 
   1  17   1      168.05      191.52     12.65 o 
   2  17   1       99.94      111.38     10.73 o 
   3  17   1      110.21      112.32     11.26 o 
   4  17   1      162.30      166.16     12.32 o 
   5  17   1       96.33      122.63     12.76 o 
   6  17   1      129.99      140.27     13.30 o 
  -5  18   1      115.89      134.17     12.40 o 
  -4  18   1       89.34      106.52     12.55 o 
  -3  18   1       16.11        6.45      7.85 o 
  -2  18   1      123.93      121.62     11.02 o 
  -1  18   1      116.93      128.14     11.09 o 
   0  18   1      164.96      158.66     12.01 o 
   1  18   1      116.75      124.67     11.63 o 
   2  18   1      121.72      125.43     11.43 o 
   3  18   1       22.47       23.62      8.41 o 
   4  18   1       75.94       91.77     11.84 o 
   5  18   1      116.63      134.53     12.17 o 
  -3  19   1       53.85       53.59     10.57 o 
  -2  19   1       37.97       46.20     10.19 o 
  -1  19   1      177.55      190.74     13.58 o 
   0  19   1       23.50       20.22     11.86 o 
   1  19   1      170.10      176.35     13.36 o 
   2  19   1       39.68       47.29     10.14 o 
   3  19   1       48.24       42.77     10.05 o 
   0   0   2    16947.10    17951.84    433.49 o 
   1   0   2       91.81      105.00      3.71 o 
   2   0   2       98.18      114.93      4.12 o 
   3   0   2     1194.18     1061.88     22.62 o 
   4   0   2       76.06       74.11      3.54 o 
   5   0   2     3536.78     3555.05     72.03 o 
   6   0   2     1460.11     1605.00     49.97 o 
   7   0   2     1204.63     1127.44     25.97 o 
   8   0   2      125.36      115.73      6.05 o 
   9   0   2      133.21      133.52     10.07 o 
  10   0   2      109.00      108.46     12.11 o 
  11   0   2      143.66      135.42     10.06 o 
  12   0   2       10.09        4.85     10.25 o 
 -12   1   2       28.66       40.95      9.06 o 
 -11   1   2        7.37       10.17      9.80 o 
 -10   1   2      158.91      147.00     13.95 o 
  -9   1   2      154.29      147.10     12.87 o 
  -8   1   2      547.57      533.40     14.24 o 
  -7   1   2      540.23      528.88     12.16 o 
  -6   1   2     2805.71     2775.03     49.13 o 
  -5   1   2       71.43       71.78      2.50 o 
  -4   1   2      813.86      774.89     14.96 o 
  -3   1   2      357.06      385.57      7.84 o 
  -2   1   2      953.81      943.33     16.24 o 
  -1   1   2     1091.21     1170.12     21.77 o 
   0   1   2     4845.73     5027.39     86.62 o 
   1   1   2     1151.01     1265.59     25.69 o 
   2   1   2      740.31      788.26     23.96 o 
   3   1   2      338.42      378.93     12.77 o 
   4   1   2      839.15      787.45     22.09 o 
   5   1   2       63.27       66.06      4.89 o 
   6   1   2     2780.24     2717.27     70.83 o 
   7   1   2      561.40      537.25     18.02 o 
   8   1   2      532.27      520.32     15.13 o 
   9   1   2      142.81      134.15      7.29 o 
  10   1   2      150.84      144.03      7.96 o 
  11   1   2        5.25        0.04      9.43 o 
  12   1   2       39.55       62.71     13.74 o 
 -12   2   2       10.59       14.42     12.25 o 
 -11   2   2       68.49       83.47     14.22 o 
 -10   2   2      169.59      156.34     14.66 o 
  -9   2   2      306.73      304.73     19.27 o 
  -8   2   2       54.33       50.08      5.95 o 
  -7   2   2     1373.87     1308.10     29.05 o 
  -6   2   2      425.97      430.16     11.46 o 
  -5   2   2     1617.13     1620.00     32.97 o 
  -4   2   2      351.94      325.37      8.28 o 
  -2   2   2     2189.39     2424.13     49.37 o 
  -1   2   2     4991.16     5358.87     91.88 o 
   0   2   2     3729.33     4221.77     72.95 o 
   1   2   2     4861.89     5299.48    106.80 o 
   2   2   2     2265.64     2484.06     36.74 o 
   3   2   2      111.14      114.96      4.40 o 
   4   2   2      338.67      315.65      8.94 o 
   5   2   2     1525.11     1494.96     33.62 o 
   6   2   2      421.24      438.72     12.22 o 
   7   2   2     1397.78     1295.21     29.85 o 
   8   2   2       54.13       50.62      5.37 o 
   9   2   2      301.49      285.54     10.68 o 
  10   2   2      165.25      156.74     10.39 o 
  11   2   2       72.21       86.42      7.94 o 
  12   2   2       12.83       12.91     12.97 o 
 -12   3   2       19.98       23.64     12.31 o 
 -11   3   2       39.72       60.97     13.11 o 
 -10   3   2      141.69      142.95     14.38 o 
  -9   3   2      395.62      375.21     22.62 o 
  -8   3   2     1060.18     1048.48     25.07 o 
  -7   3   2       92.86       92.24      5.20 o 
  -6   3   2      663.41      616.87     15.02 o 
  -5   3   2      600.03      574.36     14.23 o 
  -4   3   2      787.44      784.22     16.65 o 
  -3   3   2      167.54      167.21      5.12 o 
  -2   3   2     2854.51     3010.06     58.18 o 
  -1   3   2     1688.99     1788.78     47.70 o 
   0   3   2     2515.40     2647.30     46.37 o 
   1   3   2     1648.47     1797.65     36.62 o 
   2   3   2     2701.94     2781.27     58.36 o 
   3   3   2      164.56      171.18      4.81 o 
   4   3   2      702.26      682.86     13.76 o 
   5   3   2      639.86      613.71     12.16 o 
   6   3   2      640.36      590.78     12.51 o 
   7   3   2      105.58      106.78      4.74 o 
   8   3   2     1109.57     1071.02     20.86 o 
   9   3   2      373.28      388.69     11.94 o 
  10   3   2      142.44      151.12      7.61 o 
  11   3   2       36.35       43.57      8.46 o 
  12   3   2       31.92       27.49      9.06 o 
 -12   4   2        5.65        6.93     12.91 o 
 -11   4   2       77.28       87.44     14.99 o 
 -10   4   2       64.06       53.65     11.97 o 
  -9   4   2      452.35      455.80     26.57 o 
  -8   4   2      154.21      139.92      6.79 o 
  -7   4   2      648.50      613.17     16.18 o 
  -6   4   2      330.28      313.80      9.42 o 
  -5   4   2      504.81      460.27     11.56 o 
  -4   4   2       32.29       43.34      3.19 o 
  -3   4   2     2779.10     2900.55     58.25 o 
  -2   4   2     3547.10     3872.39     79.08 o 
  -1   4   2     1385.07     1335.64     27.12 o 
   0   4   2       94.43       84.99      3.59 o 
   1   4   2     1261.03     1246.03     27.05 o 
   2   4   2     3655.38     4036.06     69.13 o 
   3   4   2     2795.04     2855.19     50.85 o 
   4   4   2       41.29       48.13      3.31 o 
   5   4   2      453.24      414.71     11.73 o 
   6   4   2      316.60      307.72      9.69 o 
   7   4   2      663.88      644.72     16.70 o 
   8   4   2      146.18      135.58     10.40 o 
   9   4   2      491.90      477.48     18.53 o 
  10   4   2       61.96       49.53      8.29 o 
  11   4   2       78.36       92.29     11.42 o 
  12   4   2        7.76        6.78      8.23 o 
 -12   5   2      107.96      135.07     19.82 o 
 -11   5   2       26.45       20.64     11.64 o 
 -10   5   2      295.26      300.81     21.43 o 
  -9   5   2      325.52      296.49     20.68 o 
  -8   5   2      306.21      308.21     10.62 o 
  -7   5   2       66.84       58.17      5.07 o 
  -6   5   2      563.10      565.06     14.59 o 
  -5   5   2      399.86      390.05     11.01 o 
  -4   5   2      782.92      751.67     17.66 o 
  -3   5   2       78.52       80.25      3.96 o 
  -2   5   2     1918.88     1928.07     39.22 o 
  -1   5   2      304.03      289.80      9.61 o 
   0   5   2     2018.17     2006.94     50.07 o 
   1   5   2      284.64      285.50      6.70 o 
   2   5   2     1817.47     1859.64     34.08 o 
   3   5   2       71.18       79.00      3.33 o 
   4   5   2      825.36      764.66     22.44 o 
   5   5   2      429.75      413.09     11.18 o 
   6   5   2      539.62      544.22     14.62 o 
   7   5   2       75.84       69.79      6.93 o 
   8   5   2      322.38      314.40     13.91 o 
   9   5   2      309.31      299.24     14.18 o 
  10   5   2      287.35      287.64     14.53 o 
  11   5   2       22.99       27.45      8.51 o 
  12   5   2      122.26      126.29     12.39 o 
 -12   6   2        0.68       -6.03     12.03 o 
 -11   6   2      122.31      124.78     15.97 o 
 -10   6   2       28.04       20.15      9.94 o 
  -9   6   2      411.68      422.65     25.77 o 
  -8   6   2      302.20      285.39     14.59 o 
  -7   6   2      533.80      539.17     14.89 o 
  -6   6   2      191.98      184.52      7.26 o 
  -5   6   2      252.48      227.69      7.73 o 
  -4   6   2       13.44        9.61      2.67 o 
  -3   6   2      780.51      725.81     16.78 o 
  -2   6   2      334.84      339.43     11.75 o 
  -1   6   2     2736.38     2786.91     57.51 o 
   0   6   2        0.28       -1.31      1.68 o 
   1   6   2     2792.73     2858.70     57.67 o 
   2   6   2      364.88      370.43      8.20 o 
   3   6   2      747.07      690.09     14.19 o 
   4   6   2       19.34       20.50      3.99 o 
   5   6   2      234.99      211.99      9.35 o 
   6   6   2      184.49      183.30      9.53 o 
   7   6   2      509.15      510.83     18.83 o 
   8   6   2      301.69      281.48     13.40 o 
   9   6   2      394.54      417.06     17.49 o 
  10   6   2       27.28        7.50      7.31 o 
  11   6   2      124.73      141.61     11.47 o 
  12   6   2        0.46       -2.97      8.85 o 
 -11   7   2       57.84       56.10     15.22 o 
 -10   7   2      212.60      199.09     17.94 o 
  -9   7   2      142.26      121.94     13.97 o 
  -8   7   2      518.67      528.52     15.39 o 
  -7   7   2      331.14      336.96     11.25 o 
  -6   7   2      181.82      185.45      7.37 o 
  -5   7   2      160.26      159.38      6.70 o 
  -4   7   2      392.95      376.87     13.06 o 
  -3   7   2      817.46      864.30     24.17 o 
  -2   7   2     2498.41     2483.78     50.87 o 
  -1   7   2      313.26      317.39     11.00 o 
   0   7   2     2069.56     2062.87     43.10 o 
   1   7   2      286.07      307.90      8.95 o 
   2   7   2     2415.30     2421.09     50.87 o 
   3   7   2      791.20      808.66     16.32 o 
   4   7   2      379.26      347.70     18.27 o 
   5   7   2      179.41      175.84      9.11 o 
   6   7   2      132.35      146.76      9.44 o 
   7   7   2      349.73      349.36     14.62 o 
   8   7   2      490.33      491.41     25.49 o 
   9   7   2      130.77      123.74      9.76 o 
  10   7   2      209.43      209.18     12.85 o 
  11   7   2       53.63       50.22      9.73 o 
 -11   8   2      100.74      132.05     19.82 o 
 -10   8   2       18.81       -0.06     10.41 o 
  -9   8   2      365.61      361.00     24.52 o 
  -8   8   2       57.78       67.66     10.21 o 
  -7   8   2      324.88      323.43     10.88 o 
  -6   8   2       77.13       70.18      6.60 o 
  -5   8   2      134.86      135.10      7.93 o 
  -4   8   2       10.38        6.11      2.95 o 
  -3   8   2     1620.55     1643.46     35.44 o 
  -2   8   2       21.48       13.10      2.81 o 
  -1   8   2     1856.52     1875.50     49.27 o 
   0   8   2      949.75      983.61     22.98 o 
   1   8   2     1952.45     1938.66     40.62 o 
   2   8   2       14.80        5.45      2.47 o 
   3   8   2     1553.10     1609.08     35.32 o 
   4   8   2        7.17       13.00      4.30 o 
   5   8   2      116.01      110.34     10.85 o 
   6   8   2       88.58       80.33      6.93 o 
   7   8   2      264.15      263.33     13.40 o 
   8   8   2       57.66       62.05      8.27 o 
   9   8   2      387.05      384.27     17.03 o 
  10   8   2       14.96       15.89      7.97 o 
  11   8   2      106.45      115.37     11.81 o 
 -11   9   2        6.08        1.70     12.31 o 
 -10   9   2      197.19      199.71     19.61 o 
  -9   9   2       10.70        4.85      8.98 o 
  -8   9   2      210.77      210.79     11.89 o 
  -7   9   2       36.74       32.85      6.18 o 
  -6   9   2       66.26       71.79      8.01 o 
  -5   9   2       72.52       72.99      5.27 o 
  -4   9   2     1007.52     1008.23     23.96 o 
  -3   9   2      117.09      124.23      5.92 o 
  -2   9   2     1894.70     1955.76     42.33 o 
  -1   9   2      315.45      309.77      9.47 o 
   0   9   2      412.86      363.58     10.63 o 
   1   9   2      295.78      292.31      9.26 o 
   2   9   2     1944.81     1994.06     42.29 o 
   3   9   2      114.96      113.88      7.38 o 
   4   9   2      963.23      988.33     29.77 o 
   5   9   2       80.69       82.74      7.65 o 
   6   9   2       41.16       45.74      6.93 o 
   7   9   2       33.54       25.83      6.59 o 
   8   9   2      213.27      214.79     12.25 o 
   9   9   2       14.29       10.95      7.12 o 
  10   9   2      207.86      214.10     13.89 o 
  11   9   2        5.14       10.61      9.14 o 
 -10  10   2       15.14       23.50     12.66 o 
  -9  10   2      222.19      225.87     20.33 o 
  -8  10   2      215.83      191.67     17.55 o 
  -7  10   2      270.43      275.98     10.56 o 
  -6  10   2      208.57      205.56      8.89 o 
  -5  10   2      275.36      280.91     10.39 o 
  -4  10   2       85.70       80.50      5.59 o 
  -3  10   2     1334.20     1318.38     29.99 o 
  -2  10   2      535.73      523.41     17.34 o 
  -1  10   2      775.49      771.26     19.99 o 
   0  10   2        0.17        3.17      2.83 o 
   1  10   2      874.17      885.28     20.31 o 
   2  10   2      500.95      484.89     17.33 o 
   3  10   2     1283.36     1289.62     37.06 o 
   4  10   2       97.28       89.72      7.40 o 
   5  10   2      333.89      332.89     13.95 o 
   6  10   2      209.98      213.90     11.72 o 
   7  10   2      232.03      231.69     12.93 o 
   8  10   2      216.65      193.11     12.19 o 
   9  10   2      234.25      267.53     14.71 o 
  10  10   2       16.90       23.69      8.67 o 
 -10  11   2       84.41       70.85     15.67 o 
  -9  11   2       41.96       29.04     12.64 o 
  -8  11   2      123.91      126.79     10.46 o 
  -7  11   2       21.20       21.41      5.21 o 
  -6  11   2      437.40      428.39     13.91 o 
  -5  11   2      128.13      118.60      6.96 o 
  -4  11   2      401.67      388.35     12.51 o 
  -3  11   2      117.73      115.47      6.23 o 
  -2  11   2      491.21      463.54     13.40 o 
  -1  11   2      154.47      144.67      6.75 o 
   0  11   2     1074.00     1073.97     25.33 o 
   1  11   2      137.92      128.32     10.72 o 
   2  11   2      454.45      447.43     16.91 o 
   3  11   2      108.70       95.22      7.87 o 
   4  11   2      406.18      411.27     16.29 o 
   5  11   2      129.46      109.42      8.45 o 
   6  11   2      436.39      422.86     17.65 o 
   7  11   2       20.73        6.60      6.26 o 
   8  11   2      108.44      122.41     11.22 o 
   9  11   2       48.49       47.19      9.59 o 
  10  11   2       86.19       88.97     24.66 o 
 -10  12   2        2.69       24.26     13.62 o 
  -9  12   2       31.66       21.35     11.97 o 
  -8  12   2        9.73        5.44      7.28 o 
  -7  12   2      178.41      186.54      9.34 o 
  -6  12   2      163.26      152.54      8.37 o 
  -5  12   2      845.06      838.37     22.25 o 
  -4  12   2      144.57      145.42      7.54 o 
  -3  12   2      467.91      471.44     13.64 o 
  -2  12   2      852.82      861.40     21.46 o 
  -1  12   2      621.75      618.35     16.76 o 
   0  12   2       34.78       32.36      5.70 o 
   1  12   2      650.28      616.28     22.31 o 
   2  12   2      810.81      802.93     26.54 o 
   3  12   2      370.67      367.84     16.19 o 
   4  12   2      149.44      151.69     10.60 o 
   5  12   2      860.15      845.61     28.03 o 
   6  12   2      174.83      166.46     10.92 o 
   7  12   2      149.56      160.90     11.52 o 
   8  12   2       11.36        4.61      7.02 o 
   9  12   2       40.42       48.54      9.72 o 
  10  12   2        1.56        5.11     12.35 o 
  -9  13   2       41.59       47.27     14.99 o 
  -8  13   2       34.48       36.25      9.52 o 
  -7  13   2        4.69        4.68      5.61 o 
  -6  13   2      330.88      334.40     12.65 o 
  -5  13   2       52.09       43.64      6.18 o 
  -4  13   2      843.78      863.11     22.19 o 
  -3  13   2      124.52      131.18      9.03 o 
  -2  13   2      369.52      380.42     12.45 o 
  -1  13   2      173.24      170.26     10.06 o 
   0  13   2      408.01      387.36     15.75 o 
   1  13   2      177.74      165.03      9.97 o 
   2  13   2      332.66      340.41     15.35 o 
   3  13   2      127.79      125.95      9.16 o 
   4  13   2      761.27      764.69     27.03 o 
   5  13   2       44.44       47.16     11.38 o 
   6  13   2      303.55      329.24     20.22 o 
   7  13   2        4.55       -4.69      6.73 o 
   8  13   2       51.00       58.70      9.56 o 
   9  13   2       47.34       39.79     14.81 o 
  -8  14   2        9.02        3.10      8.45 o 
  -7  14   2      106.17      108.74      8.95 o 
  -6  14   2       17.90       17.53      5.71 o 
  -5  14   2      431.24      436.11     14.77 o 
  -4  14   2       47.80       47.77      7.17 o 
  -3  14   2      633.60      629.70     17.88 o 
  -2  14   2       70.85       72.76      9.58 o 
  -1  14   2      231.33      225.09     11.86 o 
   0  14   2       59.31       51.35      7.46 o 
   1  14   2      220.86      206.07     11.62 o 
   2  14   2       74.67       72.05      8.64 o 
   3  14   2      562.68      570.99     22.13 o 
   4  14   2       40.56       39.25      7.82 o 
   5  14   2      419.01      420.91     18.56 o 
   6  14   2       22.19       17.07      7.11 o 
   7  14   2      104.40      121.33     12.41 o 
   8  14   2       11.95       11.94      8.44 o 
  -8  15   2       72.21       78.05     12.71 o 
  -7  15   2        6.99       12.66      6.80 o 
  -6  15   2      289.75      289.17     12.57 o 
  -5  15   2       23.53       21.30      7.95 o 
  -4  15   2      337.23      320.52     15.35 o 
  -3  15   2        0.30        1.63      5.89 o 
  -2  15   2      233.04      237.49     12.67 o 
  -1  15   2      248.79      243.48     12.91 o 
   0  15   2      282.54      286.03     14.04 o 
   1  15   2      256.23      244.91     13.11 o 
   2  15   2      198.99      204.40     12.42 o 
   3  15   2        1.32       -0.03      6.04 o 
   4  15   2      322.31      311.16     15.61 o 
   5  15   2       19.04       12.69      7.33 o 
   6  15   2      293.16      286.55     15.74 o 
   7  15   2        7.33       10.03      8.46 o 
   8  15   2       94.48       96.40     12.71 o 
  -7  16   2      111.13      101.48     13.45 o 
  -6  16   2        8.12        6.52      6.61 o 
  -5  16   2      335.94      371.66     17.61 o 
  -4  16   2       37.06       31.45      8.00 o 
  -3  16   2      228.80      244.53     21.13 o 
  -2  16   2       76.22       73.59      9.55 o 
  -1  16   2      136.97      150.35     10.62 o 
   0  16   2        0.12       -5.66      5.79 o 
   1  16   2      124.77      127.98     10.47 o 
   2  16   2       66.30       43.06      8.46 o 
   3  16   2      225.16      222.82     13.49 o 
   4  16   2       39.28       40.11     22.77 o 
   5  16   2      357.15      386.86     19.93 o 
   6  16   2       10.53        1.42      7.93 o 
   7  16   2      121.85      135.42     13.20 o 
  -6  17   2      162.99      162.70     13.46 o 
  -5  17   2       34.07       23.57      8.42 o 
  -4  17   2      236.49      256.15     14.68 o 
  -3  17   2       18.30       10.40      7.55 o 
  -2  17   2      170.18      183.27     16.02 o 
  -1  17   2      103.14       98.97     15.91 o 
   0  17   2       95.40      108.94     10.06 o 
   1  17   2      104.25      118.25     11.64 o 
   2  17   2      162.41      168.44     18.98 o 
   3  17   2       18.90       15.45      7.70 o 
   4  17   2      248.07      250.78     14.94 o 
   5  17   2       32.41       25.83      9.11 o 
   6  17   2      152.21      148.89     12.94 o 
  -4  18   2       23.29       18.08      9.55 o 
  -3  18   2      102.89      108.30     11.54 o 
  -2  18   2      115.85      118.41     10.92 o 
  -1  18   2      166.48      176.39     12.53 o 
   0  18   2       90.57      102.04     11.80 o 
   1  18   2      161.30      167.99     12.52 o 
   2  18   2      126.62      135.36     11.53 o 
   3  18   2      118.41      127.49     13.10 o 
   4  18   2       19.51       21.00      8.82 o 
  -2  19   2      113.79      131.47     12.65 o 
  -1  19   2      209.12      214.48     14.31 o 
   0  19   2      151.65      179.86     21.08 o 
   1  19   2      215.38      211.24     14.44 o 
   2  19   2      119.94      143.00     12.62 o 
   0   0   3        3.35        0.91      1.67 o 
   1   0   3      127.35      162.51      6.96 o 
   2   0   3        5.02        3.92      1.87 o 
   3   0   3      802.76      749.31     17.75 o 
   4   0   3     1389.76     1441.59     31.50 o 
   5   0   3     5136.94     5216.41    104.52 o 
   6   0   3      813.73      742.13     23.11 o 
   7   0   3     1073.20     1065.63     31.55 o 
   8   0   3      148.47      141.73      9.05 o 
   9   0   3       14.03       14.19      6.35 o 
  10   0   3       75.37       72.33     15.50 o 
  11   0   3       60.66       67.37      9.26 o 
  12   0   3      106.62      115.46     17.08 o 
 -12   1   3       67.44       91.29     11.28 o 
 -11   1   3       80.92      102.78     15.75 o 
 -10   1   3       91.85      104.64     14.26 o 
  -9   1   3       17.49       18.41      7.94 o 
  -8   1   3       23.64       22.62      7.89 o 
  -7   1   3       42.27       53.08      8.86 o 
  -6   1   3     2433.17     2517.28     66.48 o 
  -5   1   3      733.68      706.74     14.12 o 
  -4   1   3     1622.61     1682.80     29.92 o 
  -3   1   3      339.22      327.88     11.17 o 
  -2   1   3     2757.52     2928.81     72.68 o 
  -1   1   3      158.23      156.82      3.95 o 
   0   1   3        3.67       12.63      1.91 o 
   1   1   3      137.48      145.78      4.32 o 
   2   1   3     2607.67     2755.97     58.26 o 
   3   1   3      340.83      323.40      9.27 o 
   4   1   3     1600.46     1632.13     43.88 o 
   5   1   3      716.26      709.59     36.45 o 
   6   1   3     2487.35     2565.84     66.44 o 
   7   1   3       33.49       33.74      5.41 o 
   8   1   3       33.06       29.06      4.70 o 
   9   1   3       28.27       27.09      5.18 o 
  10   1   3       73.77       82.34      7.59 o 
  11   1   3       81.88       93.14     15.16 o 
  12   1   3       72.66       87.42     16.81 o 
 -12   2   3       46.62       38.43     13.25 o 
 -11   2   3       44.83       54.26     13.50 o 
 -10   2   3       14.09       13.66      9.96 o 
  -9   2   3       40.02       40.56     10.19 o 
  -8   2   3      124.98      131.98     12.95 o 
  -7   2   3      289.88      300.23     18.76 o 
  -6   2   3      116.36      111.33     10.39 o 
  -5   2   3     2543.91     2557.87     62.75 o 
  -4   2   3      196.84      175.63      5.32 o 
  -3   2   3     2403.23     2508.74     51.74 o 
  -2   2   3     1823.85     2009.56     34.76 o 
  -1   2   3     2244.94     2440.92     45.87 o 
   0   2   3      251.64      242.63      5.82 o 
   1   2   3     2542.58     2783.99     46.39 o 
   2   2   3     1715.46     1893.84     29.73 o 
   3   2   3     2467.19     2624.57     46.23 o 
   4   2   3      200.35      192.10      6.67 o 
   5   2   3     2399.05     2414.50     51.96 o 
   6   2   3      103.91       99.08      5.71 o 
   7   2   3      316.85      316.06     10.69 o 
   8   2   3      148.42      147.45      7.49 o 
   9   2   3       46.32       49.20      6.13 o 
  10   2   3       18.52       13.45      6.82 o 
  11   2   3       53.53       66.43      7.23 o 
  12   2   3       40.77       60.29      9.21 o 
 -12   3   3       89.65      137.81     19.19 o 
 -11   3   3       50.43       70.20     14.54 o 
 -10   3   3      156.75      161.09     15.81 o 
  -9   3   3       31.64       34.38     10.04 o 
  -8   3   3       16.65       14.79      7.96 o 
  -7   3   3      248.61      244.97     17.36 o 
  -6   3   3      363.01      348.40     13.03 o 
  -5   3   3      262.11      247.50      7.55 o 
  -4   3   3      886.09      915.02     19.48 o 
  -3   3   3     1396.18     1493.98     30.14 o 
  -2   3   3     5165.48     5533.00    110.69 o 
  -1   3   3     3971.91     4347.65     74.33 o 
   0   3   3     2293.46     2394.67     42.52 o 
   1   3   3     3768.23     4179.57     86.56 o 
   2   3   3     5166.66     5642.63     97.13 o 
   3   3   3     1292.00     1406.74     27.08 o 
   4   3   3      865.67      857.13     16.61 o 
   5   3   3      302.73      273.25      7.12 o 
   6   3   3      423.72      412.93      9.64 o 
   7   3   3      290.37      275.67      7.92 o 
   8   3   3        3.42       -1.00      3.16 o 
   9   3   3       40.23       27.91      5.09 o 
  10   3   3      127.02      141.42      7.87 o 
  11   3   3       42.68       34.13      8.89 o 
  12   3   3      104.50      123.79     13.30 o 
 -12   4   3       51.86       90.20     17.81 o 
 -11   4   3       54.59       63.94     14.64 o 
 -10   4   3       70.36       91.73     14.79 o 
  -9   4   3      335.61      322.98     22.78 o 
  -8   4   3      257.26      255.81     18.84 o 
  -7   4   3      642.09      671.34     30.25 o 
  -6   4   3      197.08      189.22      9.11 o 
  -5   4   3     1410.08     1405.25     29.29 o 
  -4   4   3      563.74      571.07     13.66 o 
  -3   4   3     2446.48     2631.28     56.06 o 
  -2   4   3     2145.89     2239.52     51.00 o 
  -1   4   3     2334.51     2489.81     45.90 o 
   0   4   3       11.10        4.12      1.58 o 
   1   4   3     2562.53     2724.51     53.69 o 
   2   4   3     2007.35     2184.67     39.79 o 
   3   4   3     2712.16     2905.15     57.09 o 
   4   4   3      567.50      569.12     14.46 o 
   5   4   3     1258.21     1294.84     30.10 o 
   6   4   3      233.40      218.74      8.04 o 
   7   4   3      549.02      536.28     15.62 o 
   8   4   3      298.23      284.10     13.37 o 
   9   4   3      386.14      392.15     16.65 o 
  10   4   3       60.78       59.55      9.13 o 
  11   4   3       74.87       92.07     11.31 o 
  12   4   3       44.10       44.65     10.35 o 
 -11   5   3       72.88       92.57     16.65 o 
 -10   5   3      214.99      231.84     19.35 o 
  -9   5   3       44.31       50.56     11.58 o 
  -8   5   3      145.40      151.03     14.42 o 
  -7   5   3      110.76      107.32     11.80 o 
  -6   5   3      168.22      170.37      8.88 o 
  -5   5   3      155.23      156.82      6.16 o 
  -4   5   3      607.33      587.57     14.60 o 
  -3   5   3     1095.93     1112.91     24.20 o 
  -2   5   3     2334.85     2342.17     47.03 o 
  -1   5   3      266.07      267.19      7.32 o 
   0   5   3     1282.18     1231.02     23.18 o 
   1   5   3      214.70      223.25      6.27 o 
   2   5   3     2197.65     2227.94     47.28 o 
   3   5   3     1072.17     1097.59     23.83 o 
   4   5   3      623.37      624.29     13.90 o 
   5   5   3      181.83      176.15      6.83 o 
   6   5   3      195.63      193.61      7.60 o 
   7   5   3      138.40      138.76      8.92 o 
   8   5   3      141.98      147.25      9.97 o 
   9   5   3       50.57       40.98      7.53 o 
  10   5   3      202.96      202.11     12.79 o 
  11   5   3       63.26       57.09     10.02 o 
 -11   6   3       91.75      102.65     18.47 o 
 -10   6   3       42.55       35.94     12.68 o 
  -9   6   3      464.51      449.40     27.90 o 
  -8   6   3       81.57       89.46     13.97 o 
  -7   6   3      253.52      283.54     19.53 o 
  -6   6   3      146.27      135.55     10.99 o 
  -5   6   3      953.96      960.00     21.46 o 
  -4   6   3      129.08      118.56      5.44 o 
  -3   6   3      676.16      656.76     16.11 o 
  -2   6   3      166.45      157.35      5.71 o 
  -1   6   3     1398.92     1391.41     31.63 o 
   0   6   3      499.27      506.31     15.75 o 
   1   6   3     1571.88     1579.21     31.97 o 
   2   6   3      160.85      147.16      5.03 o 
   3   6   3      707.62      691.33     14.35 o 
   4   6   3      149.71      144.53      5.10 o 
   5   6   3      829.60      822.59     26.87 o 
   6   6   3      145.33      136.53      8.83 o 
   7   6   3      256.80      286.45     13.19 o 
   8   6   3       95.25       88.18      8.13 o 
   9   6   3      488.46      466.63     19.82 o 
  10   6   3       36.21       40.59      8.66 o 
  11   6   3      105.79      105.79     11.08 o 
 -11   7   3       35.87       41.44     14.56 o 
 -10   7   3      229.55      221.86     20.29 o 
  -9   7   3       41.20       54.47     12.80 o 
  -8   7   3      204.11      214.17     17.22 o 
  -7   7   3       75.43       77.21     12.54 o 
  -6   7   3       32.07       24.03     10.20 o 
  -5   7   3      204.53      196.33      7.63 o 
  -4   7   3      300.62      314.98      9.38 o 
  -3   7   3      142.92      140.47      5.71 o 
  -2   7   3     2342.65     2374.89     48.73 o 
  -1   7   3      603.77      580.95     29.97 o 
   0   7   3     3965.75     4102.84    100.67 o 
   1   7   3      588.50      566.36     14.52 o 
   2   7   3     2251.66     2301.53     42.40 o 
   3   7   3      114.83      109.41      4.54 o 
   4   7   3      265.29      275.95      9.50 o 
   5   7   3      239.40      235.43     10.79 o 
   6   7   3       61.41       61.71      7.13 o 
   7   7   3       73.35       74.44      8.37 o 
   8   7   3      212.14      194.06     11.71 o 
   9   7   3       38.28       37.35      8.14 o 
  10   7   3      225.63      245.24     14.35 o 
  11   7   3       29.12       32.87     10.17 o 
 -11   8   3       30.08       15.71     13.54 o 
 -10   8   3       45.21       70.13     15.11 o 
  -9   8   3      417.48      464.15     29.45 o 
  -8   8   3      209.62      189.58     17.00 o 
  -7   8   3      198.02      220.26     17.26 o 
  -6   8   3       50.93       45.98      9.91 o 
  -5   8   3      120.24      113.76      5.95 o 
  -4   8   3      147.32      138.13      6.42 o 
  -3   8   3      649.15      620.13     16.12 o 
  -2   8   3      561.64      543.56     17.21 o 
  -1   8   3     2496.48     2517.97     53.46 o 
   0   8   3       91.62       91.15      6.20 o 
   1   8   3     2533.75     2607.90     53.76 o 
   2   8   3      541.11      521.84     17.27 o 
   3   8   3      691.17      657.76     16.60 o 
   4   8   3      169.15      158.17      7.87 o 
   5   8   3       70.68       69.25     10.94 o 
   6   8   3       72.01       68.92      9.71 o 
   7   8   3      173.95      173.57     10.76 o 
   8   8   3      205.33      197.69     11.93 o 
   9   8   3      440.26      481.06     20.13 o 
  10   8   3       35.34       41.47      9.13 o 
  11   8   3       39.12       41.67     10.26 o 
 -10   9   3      102.88      131.35     19.96 o 
  -9   9   3       71.85       99.61     16.42 o 
  -8   9   3      280.30      287.49     22.34 o 
  -7   9   3       61.55       74.76     13.29 o 
  -5   9   3      148.44      148.76      7.08 o 
  -4   9   3      270.92      286.39      9.62 o 
  -3   9   3      524.97      536.08     17.90 o 
  -2   9   3     1372.24     1348.53     31.39 o 
  -1   9   3      350.36      331.83     13.04 o 
   0   9   3     2637.43     2714.36     56.93 o 
   1   9   3      406.44      404.17     11.36 o 
   2   9   3     1442.58     1474.40     31.91 o 
   3   9   3      522.68      529.36     14.73 o 
   4   9   3      248.06      257.93     12.14 o 
   5   9   3      183.44      183.86      9.96 o 
   6   9   3       58.45       45.74      7.17 o 
   7   9   3       60.32       63.77     12.41 o 
   8   9   3      287.90      351.07     19.24 o 
   9   9   3       68.84       72.20     10.00 o 
  10   9   3      119.09      135.95     12.56 o 
 -10  10   3       69.67       82.92     17.36 o 
  -9  10   3      206.46      239.73     21.25 o 
  -8  10   3       77.68       75.08     14.85 o 
  -7  10   3      413.46      439.03     26.45 o 
  -6  10   3      164.55      173.67     10.59 o 
  -5  10   3      527.08      506.42     14.99 o 
  -4  10   3      205.81      207.72     10.38 o 
  -3  10   3      566.47      527.01     14.69 o 
  -2  10   3      565.53      557.05     15.76 o 
  -1  10   3      279.63      284.02     11.21 o 
   0  10   3       58.51       62.44      5.10 o 
   1  10   3      216.53      216.87      9.32 o 
   2  10   3      637.41      641.45     16.32 o 
   3  10   3      548.79      511.43     18.74 o 
   4  10   3      225.50      204.73     11.02 o 
   5  10   3      550.84      551.26     19.83 o 
   6  10   3      181.75      187.65     11.13 o 
   7  10   3      387.91      407.89     18.00 o 
   8  10   3       71.08       79.02      9.98 o 
   9  10   3      210.50      223.99     13.95 o 
  10  10   3       57.43       61.88     10.62 o 
 -10  11   3      126.94      137.59     18.57 o 
  -9  11   3       42.36       40.58     14.26 o 
  -8  11   3      219.94      214.80     19.41 o 
  -7  11   3      155.65      172.01     16.26 o 
  -6  11   3      392.45      375.10     16.01 o 
  -5  11   3      204.45      205.14     11.02 o 
  -4  11   3      413.68      423.55     16.71 o 
  -3  11   3       32.74       28.54      8.28 o 
  -2  11   3      311.05      301.26     10.18 o 
  -1  11   3      848.10      822.43     21.34 o 
   0  11   3      386.75      357.31     11.41 o 
   1  11   3      932.32      904.41     21.74 o 
   2  11   3      270.89      260.31     12.38 o 
   3  11   3       49.58       47.77     11.17 o 
   4  11   3      453.53      465.45     17.62 o 
   5  11   3      225.97      225.71     12.21 o 
   6  11   3      345.01      337.25     15.83 o 
   7  11   3      145.30      136.22     10.68 o 
   8  11   3      216.07      207.04     13.28 o 
   9  11   3       36.24       36.17      9.32 o 
  10  11   3      151.94      162.83     13.14 o 
  -9  12   3      112.73      125.44     16.61 o 
  -8  12   3      112.59      106.77     14.91 o 
  -7  12   3      480.10      503.93     29.86 o 
  -6  12   3      139.64      120.63     14.46 o 
  -5  12   3      487.26      494.27     15.44 o 
  -4  12   3       45.49       48.29     17.88 o 
  -3  12   3      178.99      178.65      8.19 o 
  -2  12   3       60.13       62.14      7.22 o 
  -1  12   3      355.49      366.25     11.63 o 
   0  12   3      215.44      206.43      8.57 o 
   1  12   3      292.95      293.02     13.90 o 
   2  12   3       79.26       71.64      8.66 o 
   3  12   3      142.71      138.45      9.77 o 
   4  12   3       59.71       53.57      7.94 o 
   5  12   3      522.49      514.10     19.80 o 
   6  12   3      146.88      159.10     11.13 o 
   7  12   3      487.02      526.15     21.58 o 
   8  12   3      100.49      118.91     12.54 o 
   9  12   3      100.96      119.59     13.32 o 
  -9  13   3       14.33       10.06     13.60 o 
  -8  13   3      102.88      105.64     17.96 o 
  -7  13   3       87.11      101.67     16.51 o 
  -6  13   3      316.87      319.21     15.41 o 
  -5  13   3       93.01       90.92      7.51 o 
  -4  13   3       83.05       83.24      7.18 o 
  -3  13   3       36.94       33.33      8.35 o 
  -2  13   3      516.71      519.05     15.82 o 
  -1  13   3      263.60      251.01      9.96 o 
   0  13   3     1308.63     1294.00     37.89 o 
   1  13   3      279.85      261.87     12.75 o 
   2  13   3      610.45      581.17     20.61 o 
   3  13   3       23.02       12.73      5.92 o 
   4  13   3       66.23       76.79     11.88 o 
   5  13   3      102.10      107.21     10.16 o 
   6  13   3      285.39      293.91     18.59 o 
   7  13   3       77.29       85.80     10.79 o 
   8  13   3      105.71      114.50     12.85 o 
   9  13   3       18.04       12.89      9.22 o 
  -8  14   3       14.29       11.62     12.84 o 
  -7  14   3      243.90      252.09     21.35 o 
  -6  14   3       45.78       36.11      8.73 o 
  -5  14   3      352.25      339.44     13.19 o 
  -4  14   3       60.60       61.52     10.66 o 
  -3  14   3      262.91      280.52     14.33 o 
  -2  14   3       36.69       26.36      6.55 o 
  -1  14   3      128.16      129.93      9.25 o 
   0  14   3      126.65      118.03      9.14 o 
   1  14   3      134.70      129.09      9.57 o 
   2  14   3       32.23       33.29      7.11 o 
   3  14   3      275.66      287.27     14.32 o 
   4  14   3       66.11       77.25      9.75 o 
   5  14   3      363.28      345.99     16.75 o 
   6  14   3       47.45       54.31      9.49 o 
   7  14   3      242.00      255.85     15.21 o 
   8  14   3       16.91       10.05      8.74 o 
  -7  15   3       31.26       17.30     12.56 o 
  -6  15   3      210.59      210.57     21.11 o 
  -5  15   3       19.32       20.88      6.33 o 
  -4  15   3      293.57      308.21     12.51 o 
  -3  15   3       77.35       81.00      9.26 o 
  -2  15   3      191.61      196.06     11.88 o 
  -1  15   3       35.47       35.10     12.75 o 
   0  15   3       69.28       82.16      9.98 o 
   1  15   3       40.51       38.98     10.79 o 
   2  15   3      216.39      228.44     12.71 o 
   3  15   3       80.95       76.90      9.83 o 
   4  15   3      297.72      316.56     16.08 o 
   5  15   3       25.99       20.18      8.03 o 
   6  15   3      198.02      207.12     13.84 o 
   7  15   3       31.73       24.72      9.29 o 
  -6  16   3       37.81       30.37      9.82 o 
  -5  16   3      275.64      290.50     12.86 o 
  -4  16   3       44.66       44.52      9.11 o 
  -3  16   3      158.22      167.65     11.64 o 
  -2  16   3       30.55       32.62      7.99 o 
  -1  16   3       33.31       30.45      7.59 o 
   0  16   3       58.30       61.07      9.20 o 
   1  16   3       14.37       10.00      7.31 o 
   2  16   3       36.08       28.97      9.76 o 
   3  16   3      137.50      155.35     11.94 o 
   4  16   3       58.69       63.73     10.09 o 
   5  16   3      291.32      303.03     16.56 o 
   6  16   3       39.50       34.29      9.56 o 
  -5  17   3       20.39       19.25     14.34 o 
  -4  17   3       45.51       66.68     13.10 o 
  -3  17   3        2.54        6.24      7.97 o 
  -2  17   3       73.41       77.65     12.62 o 
  -1  17   3      109.01      119.78     10.85 o 
   0  17   3      298.95      328.78     22.67 o 
   1  17   3      104.15      116.91     11.33 o 
   2  17   3       60.31       72.08     10.30 o 
   3  17   3        7.11        3.62      7.39 o 
   4  17   3       46.84       37.74      9.41 o 
   5  17   3       19.46       16.78      8.75 o 
  -3  18   3       43.66       68.01     19.16 o 
  -2  18   3       44.05       42.03      9.40 o 
  -1  18   3      107.31      116.34     27.52 o 
   0  18   3      104.31      118.15     11.73 o 
   1  18   3      119.68      125.19     11.28 o 
   2  18   3       36.74       30.64      9.00 o 
   3  18   3       52.90       70.85     11.49 o 
   0   0   4     2143.35     2387.32     60.39 o 
   1   0   4      272.17      243.37      6.04 o 
   2   0   4      116.31       84.90      4.53 o 
   3   0   4      481.99      481.34     12.96 o 
   4   0   4       63.79       71.72      6.11 o 
   5   0   4      392.48      363.70     13.77 o 
   6   0   4     3356.11     3317.16     99.27 o 
   7   0   4        2.93        2.53      4.47 o 
   8   0   4      580.81      614.39     21.97 o 
   9   0   4        5.57        2.11      8.22 o 
  10   0   4      497.83      501.29     20.34 o 
  11   0   4       40.20       54.47     13.52 o 
 -11   1   4      267.89      300.14     16.02 o 
 -10   1   4       36.38       41.83     11.25 o 
  -9   1   4      200.08      240.92     17.65 o 
  -8   1   4       23.08       24.91      8.65 o 
  -7   1   4      546.26      563.98     29.33 o 
  -6   1   4      322.59      317.47     19.76 o 
  -5   1   4      829.39      840.06     36.06 o 
  -4   1   4      419.13      392.70     20.19 o 
  -3   1   4      315.41      302.36     11.16 o 
  -2   1   4      396.28      390.08     13.59 o 
  -1   1   4     1657.78     1800.83     37.86 o 
   0   1   4      144.11      142.10      5.24 o 
   1   1   4     1665.77     1760.98     32.58 o 
   2   1   4      374.78      359.99     10.39 o 
   3   1   4      245.96      231.43      7.02 o 
   4   1   4      404.08      400.07     11.80 o 
   5   1   4      832.80      822.51     25.09 o 
   6   1   4      368.82      380.65     14.41 o 
   7   1   4      597.65      607.52     17.02 o 
   8   1   4       25.10       12.69      4.64 o 
   9   1   4      190.13      204.63      9.84 o 
  10   1   4       26.74       24.99      6.03 o 
  11   1   4      266.01      276.06     21.89 o 
 -11   2   4       19.49       22.81     12.27 o 
 -10   2   4      352.25      363.45     24.52 o 
  -9   2   4      128.25      128.49     13.70 o 
  -8   2   4      668.99      705.04     34.57 o 
  -7   2   4      320.11      325.02     20.25 o 
  -6   2   4     1009.53     1019.27     42.44 o 
  -5   2   4      171.41      158.68     12.48 o 
  -4   2   4        7.95       16.38      5.32 o 
  -3   2   4      368.08      361.92     18.45 o 
  -2   2   4     2224.44     2341.82     50.19 o 
  -1   2   4      320.62      326.20      7.73 o 
   0   2   4     1431.61     1557.05     28.66 o 
   1   2   4      356.28      368.81      8.37 o 
   2   2   4     2318.29     2455.60     40.90 o 
   3   2   4      335.54      339.36      8.76 o 
   4   2   4        8.71       17.88      3.01 o 
   5   2   4      193.39      185.62      7.44 o 
   6   2   4      963.42      929.22     23.33 o 
   7   2   4      358.25      337.81     13.90 o 
   8   2   4      692.67      693.60     19.40 o 
   9   2   4      109.88      105.97      7.46 o 
  10   2   4      368.72      383.34     17.51 o 
  11   2   4       12.65        8.88      6.14 o 
 -11   3   4      105.69      129.86     16.71 o 
 -10   3   4       14.91       13.93     10.31 o 
  -9   3   4      360.80      384.25     23.99 o 
  -8   3   4       45.07       39.05      9.57 o 
  -7   3   4      183.07      197.31     15.73 o 
  -6   3   4      402.08      377.34     22.25 o 
  -4   3   4      441.63      447.07     21.88 o 
  -3   3   4      936.01      924.78     19.61 o 
  -2   3   4      696.49      719.71     14.81 o 
  -1   3   4     3828.22     4009.13     76.95 o 
   0   3   4      436.37      425.76      9.59 o 
   1   3   4     3656.99     3821.16     68.80 o 
   2   3   4      787.44      803.17     18.36 o 
   3   3   4      890.56      899.54     19.18 o 
   4   3   4      394.43      410.21      9.80 o 
   5   3   4      351.97      338.94      8.71 o 
   6   3   4      420.58      400.26     10.11 o 
   7   3   4      204.19      207.55      7.75 o 
   8   3   4       46.01       44.33      4.83 o 
   9   3   4      332.32      350.27     12.31 o 
  10   3   4       11.07        0.66      5.34 o 
  11   3   4       96.43      107.93     12.63 o 
 -11   4   4       37.22       48.11     14.48 o 
 -10   4   4      228.60      225.11     19.49 o 
  -9   4   4       32.38       28.00     10.84 o 
  -8   4   4      654.11      669.52     34.57 o 
  -7   4   4       28.27       27.30      8.57 o 
  -6   4   4      789.05      811.85     36.10 o 
  -5   4   4      354.33      347.71     20.45 o 
  -4   4   4      174.75      137.34     11.35 o 
  -3   4   4      351.82      346.94      8.81 o 
  -2   4   4     1186.42     1159.51     25.77 o 
  -1   4   4      216.60      206.50      5.71 o 
   0   4   4      737.28      702.49     14.47 o 
   1   4   4      197.48      190.47      5.82 o 
   2   4   4     1293.17     1240.34     23.43 o 
   3   4   4      319.84      322.51      8.66 o 
   4   4   4      157.60      132.99      5.33 o 
   5   4   4      371.65      367.17     11.30 o 
   6   4   4      754.59      730.99     19.34 o 
   7   4   4       37.59       30.46      6.07 o 
   8   4   4      663.90      677.59     28.20 o 
   9   4   4       24.51       17.01      7.17 o 
  10   4   4      232.41      239.95     14.76 o 
  11   4   4       32.09       18.03      8.83 o 
 -11   5   4       72.90       97.85     16.91 o 
 -10   5   4       15.86       10.62     10.60 o 
  -9   5   4      459.84      489.40     28.53 o 
  -8   5   4       49.72       50.32     11.60 o 
  -7   5   4      330.93      333.92     22.23 o 
  -6   5   4      166.50      170.52     14.91 o 
  -5   5   4      546.57      540.85     28.86 o 
  -4   5   4      367.96      363.35     19.96 o 
  -3   5   4      795.67      780.93     17.19 o 
  -2   5   4      745.24      762.43     17.28 o 
  -1   5   4     1354.47     1368.71     24.86 o 
   0   5   4       14.18        6.91      2.03 o 
   1   5   4     1198.08     1206.56     28.77 o 
   2   5   4      694.18      729.12     15.58 o 
   3   5   4      698.31      702.73     15.65 o 
   4   5   4      350.34      354.90     10.82 o 
   5   5   4      617.63      618.40     16.16 o 
   6   5   4      202.88      199.50     12.81 o 
   7   5   4      369.40      383.39     15.79 o 
   8   5   4       49.60       49.02      7.98 o 
   9   5   4      437.05      453.70     19.35 o 
  10   5   4       12.99        7.17      7.49 o 
  11   5   4       65.74       75.44     11.24 o 
 -11   6   4       39.39       54.06     14.77 o 
 -10   6   4      194.19      210.05     19.45 o 
  -9   6   4       85.47       94.58     15.26 o 
  -8   6   4      451.50      491.14     28.63 o 
  -7   6   4      327.55      328.13     22.21 o 
  -6   6   4      726.28      684.41     33.77 o 
  -5   6   4      158.20      172.83     14.48 o 
  -4   6   4      989.16      978.32     42.01 o 
  -3   6   4      534.76      527.16     12.98 o 
  -2   6   4      307.96      292.89      8.89 o 
  -1   6   4      659.10      671.29     15.95 o 
   0   6   4       16.76        7.22      3.02 o 
   1   6   4      602.47      620.73     19.42 o 
   2   6   4      325.65      317.19      8.33 o 
   3   6   4      481.01      480.70     13.42 o 
   4   6   4      985.75      956.91     20.00 o 
   5   6   4      190.95      199.78     10.26 o 
   6   6   4      688.27      681.85     23.05 o 
   7   6   4      371.96      361.48     15.47 o 
   8   6   4      481.90      489.24     19.60 o 
   9   6   4       71.36       64.22      9.67 o 
  10   6   4      214.69      215.51     13.79 o 
  11   6   4       31.92       31.05     12.74 o 
 -11   7   4       30.44       39.99     14.36 o 
 -10   7   4       49.03       59.05     14.62 o 
  -9   7   4      299.45      302.69     22.23 o 
  -8   7   4      117.88      107.67     13.21 o 
  -7   7   4      195.44      207.38     17.92 o 
  -6   7   4      299.18      342.73     21.99 o 
  -5   7   4      213.36      225.48     16.65 o 
  -4   7   4       53.48       30.07      6.79 o 
  -3   7   4      643.46      627.00     15.17 o 
  -2   7   4      118.45      105.51      5.63 o 
  -1   7   4     1378.79     1331.64     29.38 o 
   0   7   4      512.37      480.29     12.94 o 
   1   7   4     1344.89     1314.89     25.68 o 
   2   7   4      114.00      102.08      5.20 o 
   3   7   4      593.69      566.39     13.36 o 
   4   7   4       43.53       44.55      8.49 o 
   5   7   4      224.83      227.55     11.69 o 
   6   7   4      338.61      348.81     15.09 o 
   7   7   4      241.77      263.13     13.04 o 
   8   7   4      130.40      122.67      9.86 o 
   9   7   4      298.99      311.33     15.89 o 
  10   7   4       40.79       38.89      9.50 o 
  11   7   4       24.64       39.80     14.34 o 
 -10   8   4       36.93       31.07     13.50 o 
  -9   8   4       62.03       60.50     14.38 o 
  -8   8   4      314.09      341.45     23.99 o 
  -7   8   4      195.40      198.70     17.06 o 
  -6   8   4      165.49      186.98     16.24 o 
  -5   8   4       19.57       15.56      8.10 o 
  -4   8   4     1184.67     1137.39     32.67 o 
  -3   8   4      112.10      108.40      5.64 o 
  -2   8   4      709.35      660.05     16.89 o 
  -1   8   4      292.46      294.71      9.41 o 
   0   8   4      122.84      110.05      6.99 o 
   1   8   4      270.70      288.05     11.62 o 
   2   8   4      726.09      680.46     14.90 o 
   3   8   4      128.50      126.22      6.46 o 
   4   8   4     1166.33     1115.44     26.95 o 
   5   8   4       20.84        9.99      4.11 o 
   6   8   4      193.68      207.55     11.38 o 
   7   8   4      220.62      216.91     17.81 o 
   8   8   4      323.85      349.72     16.57 o 
   9   8   4       57.43       52.25      9.50 o 
  10   8   4       27.97       23.43      9.16 o 
 -10   9   4       46.10       36.16     14.52 o 
  -9   9   4      138.02      147.26     17.20 o 
  -8   9   4       37.08       22.29     12.07 o 
  -7   9   4      151.34      160.35     15.61 o 
  -6   9   4       39.96       26.38     10.31 o 
  -5   9   4      176.39      189.19     16.18 o 
  -4   9   4      122.03      114.61     11.76 o 
  -3   9   4     1006.86      986.85     23.67 o 
  -2   9   4      248.16      244.96      8.65 o 
  -1   9   4      609.84      567.39     18.49 o 
   0   9   4      138.90      137.84      6.62 o 
   1   9   4      589.01      550.98     15.24 o 
   2   9   4      223.47      231.92      8.95 o 
   3   9   4     1013.61      997.43     24.28 o 
   4   9   4      142.59      134.74     11.77 o 
   5   9   4      195.61      216.96     11.46 o 
   6   9   4       50.70       44.81      7.61 o 
   7   9   4      148.31      154.53     12.23 o 
   8   9   4       36.07       43.95      8.48 o 
   9   9   4      136.01      147.85     11.85 o 
  10   9   4       42.12       44.41     10.10 o 
 -10  10   4       35.33       32.58     15.03 o 
  -9  10   4       28.95       25.14     13.72 o 
  -8  10   4      111.53      121.86     17.98 o 
  -7  10   4        7.15        1.08     10.14 o 
  -6  10   4      488.93      501.17     29.37 o 
  -5  10   4       23.13       15.22      8.69 o 
  -4  10   4     1767.68     1773.57     49.35 o 
  -3  10   4       50.69       46.80      6.98 o 
  -2  10   4      202.80      188.74      7.60 o 
  -1  10   4     1072.33     1054.92     24.57 o 
   0  10   4      124.21      112.40      7.89 o 
   1  10   4      997.24      972.56     24.48 o 
   2  10   4      163.72      152.64      7.54 o 
   3  10   4       65.91       64.94     12.24 o 
   4  10   4     1791.30     1773.25     49.50 o 
   5  10   4       29.93       13.94      5.97 o 
   6  10   4      506.41      521.16     20.40 o 
   7  10   4        9.22        9.52      6.54 o 
   8  10   4      103.35      100.75     11.31 o 
   9  10   4       24.72       24.54     13.52 o 
  -9  11   4       31.21       18.43     13.32 o 
  -8  11   4       46.88       45.98     14.56 o 
  -7  11   4      183.47      181.38     17.81 o 
  -6  11   4        2.36       -6.01      9.49 o 
  -5  11   4      634.70      648.72     33.18 o 
  -4  11   4      195.56      186.13     11.01 o 
  -3  11   4      417.40      437.15     13.70 o 
  -2  11   4      365.19      356.19     14.01 o 
  -1  11   4      242.45      256.26     12.27 o 
   0  11   4      309.66      310.47     10.86 o 
   1  11   4      312.38      321.89     10.79 o 
   2  11   4      328.71      315.09     14.11 o 
   3  11   4      454.30      481.35     17.88 o 
   4  11   4      232.58      214.87     11.69 o 
   5  11   4      599.71      600.99     22.56 o 
   6  11   4        6.06        4.30      6.47 o 
   7  11   4      173.10      161.64     11.91 o 
   8  11   4       41.47       27.63      8.62 o 
   9  11   4       41.03       37.36      9.41 o 
  -9  12   4       46.74       60.07     16.34 o 
  -8  12   4       63.99       66.51     14.62 o 
  -7  12   4       70.44       66.17     15.34 o 
  -6  12   4      512.95      540.48     31.35 o 
  -5  12   4        5.95        0.41      8.94 o 
  -4  12   4      487.58      484.81     18.85 o 
  -3  12   4      317.49      307.68     14.03 o 
  -2  12   4      104.55      100.01      6.55 o 
  -1  12   4      182.53      177.51     10.32 o 
   0  12   4      188.25      199.56      8.76 o 
   1  12   4      172.16      177.96     10.31 o 
   2  12   4       96.66       96.83      8.43 o 
   3  12   4      361.35      373.49     15.63 o 
   4  12   4      517.38      506.56     19.67 o 
   5  12   4        1.54        1.08      6.09 o 
   6  12   4      525.25      528.50     21.53 o 
   7  12   4       75.04       75.35     10.68 o 
   8  12   4       55.05       49.18      9.76 o 
   9  12   4       44.27       76.35     16.67 o 
  -8  13   4       43.41       40.95     15.44 o 
  -7  13   4       90.29       92.76     16.77 o 
  -6  13   4       99.32       79.81     15.52 o 
  -5  13   4      170.05      186.15     17.41 o 
  -4  13   4      113.69      105.13     13.05 o 
  -3  13   4      193.96      214.65     14.15 o 
  -2  13   4      231.77      211.18     13.22 o 
  -1  13   4      883.97      891.32     23.45 o 
   0  13   4       43.02       34.31     10.18 o 
   1  13   4      919.40      916.58     29.05 o 
   2  13   4      271.00      252.84     15.20 o 
   3  13   4      245.23      262.15     13.36 o 
   4  13   4      135.47      137.82     10.29 o 
   5  13   4      166.93      162.14     11.82 o 
   6  13   4      105.17       96.17     11.16 o 
   7  13   4       76.61       77.98     11.09 o 
   8  13   4       37.04       36.83      9.75 o 
  -7  14   4       33.60        2.41     12.70 o 
  -6  14   4      155.50      160.35     17.79 o 
  -5  14   4       89.06       93.64     15.75 o 
  -4  14   4      321.57      328.82     15.91 o 
  -3  14   4      202.51      201.57      9.94 o 
  -2  14   4      274.82      284.20     14.03 o 
  -1  14   4       39.95       40.59      7.58 o 
   0  14   4      289.05      305.47     18.47 o 
   1  14   4       52.94       62.68     10.79 o 
   2  14   4      288.34      296.08     14.70 o 
   3  14   4      235.63      225.87     12.94 o 
   4  14   4      343.28      337.69     16.24 o 
   5  14   4       87.58      107.36     11.62 o 
   6  14   4      176.58      191.01     13.17 o 
   7  14   4       31.04       25.79      9.04 o 
  -6  15   4       41.80       32.73     14.56 o 
  -5  15   4       81.31       83.37     15.52 o 
  -4  15   4       61.75       53.37     15.07 o 
  -3  15   4      500.23      536.48     21.12 o 
  -2  15   4       64.80       77.68     19.08 o 
  -1  15   4      246.17      255.52     13.73 o 
   0  15   4        3.09        2.19      6.33 o 
   1  15   4      272.78      278.90     14.26 o 
   2  15   4       78.84       84.84     10.25 o 
   3  15   4      529.23      557.72     22.30 o 
   4  15   4       67.62       65.18     11.61 o 
   5  15   4       76.44       86.82     13.48 o 
   6  15   4       40.62       29.75      9.33 o 
  -5  16   4       60.42       74.92     15.48 o 
  -3  16   4       29.37       23.48     12.31 o 
  -2  16   4      154.17      151.80     11.33 o 
  -1  16   4       22.26       23.94      7.81 o 
   0  16   4      217.57      238.15     13.87 o 
   1  16   4       27.47       26.94     16.46 o 
   2  16   4      158.23      160.25     11.75 o 
   3  16   4       28.15       29.52      8.45 o 
   4  16   4       95.04      122.31     11.86 o 
   5  16   4       55.12       51.83     10.33 o 
  -3  17   4       36.97       30.39     13.32 o 
  -2  17   4        9.53       20.42      9.37 o 
  -1  17   4      472.51      501.08     21.43 o 
   0  17   4        7.71       12.36      7.89 o 
   1  17   4      469.28      482.40     21.08 o 
   2  17   4       16.00       20.55      8.61 o 
   3  17   4       34.12       26.73      8.80 o 
   4  17   4       45.86       45.09     10.39 o 
  -2  18   4      103.27      104.09     17.10 o 
  -1  18   4       16.47       10.68      8.86 o 
   0  18   4      546.19      619.99     25.24 o 
   1  18   4       25.27       39.94     10.21 o 
   2  18   4       98.92       93.11     25.40 o 
   0   0   5     1935.91     1958.20     50.60 o 
   1   0   5       45.44       47.82      4.24 o 
   2   0   5     1533.61     1535.25     34.37 o 
   3   0   5       94.32       96.54      5.48 o 
   4   0   5      817.06      767.65     19.87 o 
   5   0   5      185.90      182.96      9.79 o 
   6   0   5      100.15       99.83     12.71 o 
   7   0   5      339.83      349.57     15.13 o 
   8   0   5       35.06       42.50     10.14 o 
   9   0   5        0.11        0.59      6.23 o 
  10   0   5      427.72      450.57     19.57 o 
  11   0   5        1.12        1.78     12.17 o 
 -11   1   5      285.62      296.37     16.57 o 
 -10   1   5       21.21       28.45     11.21 o 
  -9   1   5      204.02      213.41     17.92 o 
  -8   1   5      494.65      455.58     25.98 o 
  -7   1   5      200.60      195.19     15.69 o 
  -6   1   5      215.81      216.21     15.79 o 
  -5   1   5      581.36      555.18     26.57 o 
  -4   1   5      372.18      380.29     21.58 o 
  -3   1   5      380.79      358.49     20.89 o 
  -2   1   5      487.94      510.29     17.67 o 
  -1   1   5     2499.71     2559.80     79.79 o 
   0   1   5      247.05      240.86      6.50 o 
   1   1   5     2665.99     2668.03     41.97 o 
   2   1   5      468.86      485.61     13.16 o 
   3   1   5      415.21      391.14      9.99 o 
   4   1   5      391.37      417.01     10.79 o 
   5   1   5      534.16      492.18     14.50 o 
   6   1   5      214.13      210.59      8.96 o 
   7   1   5      225.65      220.83      9.46 o 
   8   1   5      490.72      465.72     15.25 o 
   9   1   5      203.24      209.74     10.14 o 
  10   1   5       22.67       17.77     11.35 o 
  11   1   5      288.87      298.00     23.71 o 
 -11   2   5        2.83        3.29     11.51 o 
 -10   2   5      251.95      287.53     22.25 o 
  -9   2   5        1.71        1.17      9.06 o 
  -8   2   5      271.85      271.66     19.43 o 
  -7   2   5       74.33       72.85     11.84 o 
  -6   2   5      485.59      471.39     26.00 o 
  -5   2   5      116.91      118.92     11.96 o 
  -4   2   5      485.17      445.02     23.24 o 
  -3   2   5      230.05      237.32     13.77 o 
  -2   2   5      895.47      890.08     29.14 o 
  -1   2   5      134.90      141.65      4.62 o 
   0   2   5     1829.57     1807.70     33.39 o 
   1   2   5      142.80      145.24      5.29 o 
   2   2   5     1027.99     1004.43     16.79 o 
   3   2   5      251.83      251.60      6.44 o 
   4   2   5      450.37      438.54     11.29 o 
   5   2   5      117.76      119.17      6.63 o 
   6   2   5      495.56      494.45     14.73 o 
   7   2   5       62.92       66.49      8.10 o 
   8   2   5      259.47      282.43     11.31 o 
   9   2   5        2.38        6.17      6.62 o 
  10   2   5      256.83      276.16     11.47 o 
  11   2   5        3.90        5.39      7.78 o 
 -11   3   5       75.39       99.28     17.32 o 
 -10   3   5       20.58       23.24     11.54 o 
  -9   3   5      279.32      294.44     22.07 o 
  -8   3   5      321.29      302.75     21.31 o 
  -7   3   5      604.97      614.54     31.05 o 
  -6   3   5       67.76       61.38     10.64 o 
  -5   3   5      608.26      614.86     29.25 o 
  -4   3   5      390.25      372.54     21.68 o 
  -3   3   5      684.48      656.67     32.05 o 
  -2   3   5     1285.66     1355.32     38.95 o 
  -1   3   5      794.29      781.14     16.60 o 
   0   3   5       56.96       62.80      5.18 o 
   1   3   5      905.43      883.02     17.33 o 
   2   3   5     1290.34     1357.06     26.40 o 
   3   3   5      721.48      703.15     15.49 o 
   4   3   5      414.41      396.55     10.51 o 
   5   3   5      564.99      554.62     12.89 o 
   6   3   5       66.67       64.70      6.84 o 
   7   3   5      571.66      590.77     14.17 o 
   8   3   5      307.47      328.19     11.66 o 
   9   3   5      283.68      301.27     11.55 o 
  10   3   5       17.34       18.09      8.49 o 
  11   3   5       84.02       75.89     11.47 o 
 -11   4   5        4.52        5.69     12.35 o 
 -10   4   5      135.81      142.68     16.87 o 
  -9   4   5       36.38       45.88     12.72 o 
  -8   4   5      285.43      309.11     21.33 o 
  -7   4   5      166.92      159.76     14.87 o 
  -6   4   5      340.60      340.22     21.07 o 
  -5   4   5       15.73       13.60      7.49 o 
  -4   4   5     1376.64     1361.18     53.69 o 
  -3   4   5      359.10      327.60     20.17 o 
  -2   4   5      974.65      993.87     30.56 o 
  -1   4   5      116.26      113.56      5.02 o 
   0   4   5      109.55       92.07      4.20 o 
   1   4   5      129.74      128.42      4.96 o 
   2   4   5     1005.98     1022.54     24.10 o 
   3   4   5      387.24      376.17      9.85 o 
   4   4   5     1307.84     1252.07     25.68 o 
   5   4   5       15.91       13.26      3.53 o 
   6   4   5      334.71      328.56     11.44 o 
   7   4   5      150.88      138.46      9.94 o 
   8   4   5      246.51      255.65     13.95 o 
   9   4   5       33.09       32.97      8.31 o 
  10   4   5      147.94      150.49     15.90 o 
  11   4   5        5.31       18.08     14.26 o 
 -10   5   5       25.72       26.71     12.78 o 
  -9   5   5      133.59      138.47     16.08 o 
  -8   5   5       70.73       68.03     12.80 o 
  -7   5   5      279.98      284.50     19.76 o 
  -6   5   5       22.82       23.38      8.04 o 
  -5   5   5     1074.55     1035.16     45.51 o 
  -4   5   5       79.31       58.93     10.80 o 
  -3   5   5     1142.07     1136.18     48.33 o 
  -2   5   5      178.62      183.36     13.50 o 
  -1   5   5      395.63      405.99     10.04 o 
   0   5   5      483.74      462.43     10.96 o 
   1   5   5      442.51      441.81     10.52 o 
   2   5   5      161.84      168.19      7.12 o 
   3   5   5     1144.86     1146.01     23.29 o 
   4   5   5       93.35       93.99      5.11 o 
   5   5   5     1007.13     1013.83     21.74 o 
   6   5   5       26.20       17.61      5.95 o 
   7   5   5      238.40      253.00     13.25 o 
   8   5   5       60.97       52.14      8.43 o 
   9   5   5      150.57      150.33     11.52 o 
  10   5   5       22.05       26.58      8.80 o 
 -10   6   5       83.82      129.22     19.64 o 
  -9   6   5       47.26       71.10     14.73 o 
  -8   6   5      289.43      317.00     23.09 o 
  -7   6   5        5.49        3.03      8.92 o 
  -6   6   5      559.78      520.54     28.18 o 
  -5   6   5      162.50      149.62     13.25 o 
  -4   6   5      817.16      797.12     36.61 o 
  -3   6   5       32.26       34.48      8.20 o 
  -2   6   5      654.64      662.89     31.85 o 
  -1   6   5        4.38        3.32      2.52 o 
   0   6   5      452.71      433.53     10.63 o 
   1   6   5        7.11        4.63      2.62 o 
   2   6   5      677.42      663.44     14.96 o 
   3   6   5       33.55       36.65      3.84 o 
   4   6   5      779.25      764.49     17.25 o 
   5   6   5      158.55      148.61      7.63 o 
   6   6   5      518.91      502.76     19.13 o 
   7   6   5        3.44       -2.52      6.06 o 
   8   6   5      291.11      320.12     15.83 o 
   9   6   5       47.38       55.11      9.47 o 
  10   6   5      116.56      133.81     11.97 o 
 -10   7   5        4.40       -3.40     12.09 o 
  -9   7   5      146.23      162.36     17.83 o 
  -8   7   5       35.73       31.85     11.82 o 
  -7   7   5      571.61      616.28     33.77 o 
  -6   7   5       78.97       69.95     11.74 o 
  -5   7   5      878.68      861.29     39.09 o 
  -4   7   5        0.29        4.13      7.06 o 
  -3   7   5      864.35      869.77     39.70 o 
  -2   7   5      243.04      220.42     15.93 o 
  -1   7   5      173.45      162.88      7.13 o 
   0   7   5      530.16      523.01     12.40 o 
   1   7   5      225.27      210.63      6.78 o 
   2   7   5      232.44      225.11      7.38 o 
   3   7   5      888.12      871.12     18.85 o 
   4   7   5        1.15        1.15      3.57 o 
   5   7   5      798.92      788.11     21.36 o 
   6   7   5       77.70       67.84      8.36 o 
   7   7   5      598.67      608.16     22.71 o 
   8   7   5       36.30       24.80      8.04 o 
   9   7   5      159.00      172.86     12.63 o 
  10   7   5        5.71        6.18      9.03 o 
 -10   8   5       21.37       25.63     13.72 o 
  -9   8   5       13.29       -5.97     11.45 o 
  -8   8   5      300.51      304.69     23.46 o 
  -7   8   5       16.12       19.04      9.35 o 
  -6   8   5      548.50      554.39     30.56 o 
  -5   8   5       55.24       63.61     11.58 o 
  -4   8   5      890.92      865.25     39.76 o 
  -3   8   5      250.32      219.54     16.53 o 
  -2   8   5      378.20      370.18     14.57 o 
  -1   8   5       26.07       20.88      4.72 o 
   0   8   5       65.31       55.39      8.62 o 
   1   8   5       18.89       14.69      5.27 o 
   2   8   5      397.15      393.69     10.44 o 
   3   8   5      242.54      232.61     12.78 o 
   4   8   5      831.04      829.48     21.94 o 
   5   8   5       55.03       54.31      6.29 o 
   6   8   5      544.24      544.87     20.86 o 
   7   8   5       19.07       18.63      7.10 o 
   8   8   5      312.27      321.15     16.24 o 
   9   8   5       13.49        4.53      8.17 o 
  10   8   5       27.48       27.81      9.94 o 
  -9   9   5      126.94      130.33     16.34 o 
  -8   9   5      122.51      121.37     16.08 o 
  -7   9   5      195.54      184.39     18.45 o 
  -6   9   5       37.41       30.21     10.94 o 
  -5   9   5      550.49      532.73     29.10 o 
  -4   9   5      105.46       68.40     12.17 o 
  -3   9   5      974.22      896.57     42.40 o 
  -2   9   5      100.64       87.62      7.43 o 
  -1   9   5      453.31      434.41     12.16 o 
   0   9   5      664.99      653.77     17.56 o 
   1   9   5      337.94      322.82     11.60 o 
   2   9   5       92.83       84.74      7.18 o 
   3   9   5      977.33      957.00     23.98 o 
   4   9   5       92.24       74.74      8.35 o 
   5   9   5      519.64      512.32     19.78 o 
   6   9   5       42.80       37.19      7.36 o 
   7   9   5      188.76      196.31     12.40 o 
   8   9   5      125.45      136.85     13.09 o 
   9   9   5      121.76      136.64     12.92 o 
  -9  10   5       40.98       42.83     15.12 o 
  -8  10   5      179.16      207.15     20.02 o 
  -7  10   5      146.00      144.36     16.87 o 
  -6  10   5      289.99      292.32     20.94 o 
  -5  10   5       55.72       28.94     10.41 o 
  -4  10   5      292.81      301.48     20.25 o 
  -3  10   5      312.79      287.82     19.33 o 
  -2  10   5      760.51      737.37     23.44 o 
  -1  10   5      111.58      100.81      6.33 o 
   0  10   5      570.59      606.05     20.75 o 
   1  10   5      103.28       84.04      7.71 o 
   2  10   5      690.15      661.56     18.79 o 
   3  10   5      292.30      265.40     10.47 o 
   4  10   5      281.77      263.79     13.24 o 
   5  10   5       54.81       48.79      9.37 o 
   6  10   5      233.04      249.34     13.67 o 
   7  10   5      154.94      154.94     11.60 o 
   8  10   5      179.75      192.58     13.23 o 
   9  10   5       38.28       33.70      9.89 o 
  -8  11   5      122.51      123.78     16.98 o 
  -7  11   5      156.91      181.64     18.55 o 
  -6  11   5       64.61       62.10     13.56 o 
  -4  11   5      146.88      100.26     13.17 o 
  -3  11   5      220.98      199.09     16.89 o 
  -2  11   5        7.21       -1.52      5.31 o 
  -1  11   5      951.94      963.95     23.71 o 
   0  11   5      119.40      115.01      7.00 o 
   1  11   5      873.99      908.94     23.89 o 
   2  11   5        4.76        2.15      5.57 o 
   3  11   5      242.68      234.31     12.22 o 
   4  11   5      131.43      123.11      9.41 o 
   5  11   5      255.67      250.80     19.09 o 
   6  11   5       61.74       54.70      9.07 o 
   7  11   5      157.76      162.22     12.53 o 
   8  11   5      130.26      137.87     12.22 o 
  -8  12   5       67.10       41.58     14.95 o 
  -7  12   5      111.23      128.26     16.81 o 
  -6  12   5      272.61      288.23     21.88 o 
  -5  12   5      192.06      178.00     17.12 o 
  -4  12   5      110.32      115.58     14.13 o 
  -3  12   5       89.33       94.84     12.89 o 
  -2  12   5      255.26      258.06     13.11 o 
  -1  12   5       15.38        7.24      4.76 o 
   0  12   5     1049.90     1048.24     31.86 o 
   1  12   5       12.25        9.33      6.15 o 
   2  12   5      256.72      254.36     12.94 o 
   3  12   5       77.16       87.53     10.43 o 
   4  12   5      110.72      110.05      9.76 o 
   5  12   5      188.87      183.18     11.94 o 
   6  12   5      251.76      243.72     14.75 o 
   7  12   5      118.54      128.05     11.89 o 
   8  12   5       73.36       94.14     21.69 o 
  -7  13   5      108.04       90.48     17.32 o 
  -6  13   5       10.47       16.61     11.88 o 
  -5  13   5      200.83      197.43     18.76 o 
  -4  13   5       12.71        5.73      9.86 o 
  -3  13   5      235.60      236.09     19.18 o 
  -2  13   5       22.76        0.01     10.70 o 
  -1  13   5      358.97      382.87     15.91 o 
   0  13   5      136.33      121.26      9.48 o 
   1  13   5      327.33      354.94     16.11 o 
   2  13   5       19.89       13.04      9.92 o 
   3  13   5      276.64      265.60     13.75 o 
   4  13   5        9.02        2.37      6.68 o 
   5  13   5      201.17      200.92     13.18 o 
   6  13   5       12.05       13.84      8.45 o 
   7  13   5      119.42      115.39     12.11 o 
  -6  14   5       86.18       74.74     16.04 o 
  -5  14   5       28.02       27.06     13.13 o 
  -4  14   5      116.72      105.56     16.85 o 
  -3  14   5        7.23        3.29     11.43 o 
  -2  14   5      269.84      273.75     21.41 o 
  -1  14   5       60.77       68.58     10.97 o 
   0  14   5      409.73      405.43     17.30 o 
   1  14   5       52.10       68.23     17.13 o 
   2  14   5      288.82      299.11     17.93 o 
   3  14   5        5.87        6.96      6.80 o 
   4  14   5      107.36      127.51     12.55 o 
   5  14   5       34.12       28.62      8.63 o 
   6  14   5       92.23      113.92     12.90 o 
  -5  15   5       79.01      100.92     18.86 o 
  -4  15   5        0.41       -4.29     11.92 o 
  -1  15   5      480.95      498.45     29.06 o 
   0  15   5       32.04       19.47      7.70 o 
   1  15   5      485.21      507.52     20.82 o 
   2  15   5       14.75       10.05      7.70 o 
   3  15   5       75.42       69.63     15.01 o 
   4  15   5        1.17        7.72     16.44 o 
   5  15   5       64.51       64.74     12.29 o 
  -1  16   5        6.39       10.00     12.80 o 
   0  16   5      467.94      478.35     20.43 o 
   1  16   5        9.79       -2.47      7.88 o 
   2  16   5      229.46      223.84     16.03 o 
   3  16   5        6.46       12.75      8.71 o 
   4  16   5       58.73       84.36     25.52 o 
  -1  17   5      212.50      239.88     23.30 o 
   0  17   5        3.98       -3.87      8.93 o 
   1  17   5      219.18      241.71     15.13 o 
   2  17   5        5.05        9.10      8.92 o 
   0   0   6     1806.75     1852.65     45.12 o 
   1   0   6     2176.01     2092.72     45.68 o 
   2   0   6      954.57     1003.22     24.58 o 
   3   0   6       69.30       79.87      5.74 o 
   4   0   6      677.78      663.32     23.12 o 
   5   0   6      202.67      191.95     15.36 o 
   6   0   6      390.19      379.23     16.12 o 
   7   0   6       65.34       52.28     14.85 o 
   8   0   6        3.18        4.01      6.89 o 
   9   0   6       59.61       73.78     11.04 o 
  10   0   6       42.00       70.00     14.70 o 
 -10   1   6       51.02       70.16     10.65 o 
  -9   1   6      129.26      133.99     11.44 o 
  -8   1   6      146.51      164.03     15.83 o 
  -7   1   6       82.25       92.33     13.77 o 
  -6   1   6      385.84      394.01     23.11 o 
  -5   1   6      119.38      121.92     12.35 o 
  -4   1   6       52.07       49.62     10.10 o 
  -3   1   6       66.25       73.73      6.96 o 
  -2   1   6      486.01      490.29     19.02 o 
  -1   1   6     1708.42     1690.39     64.55 o 
   0   1   6     2959.58     2854.07     76.49 o 
   1   1   6     1777.57     1719.28     32.50 o 
   2   1   6      551.88      534.81     10.64 o 
   3   1   6       79.45       79.67      4.97 o 
   4   1   6       89.78       79.77      5.18 o 
   5   1   6       79.70       80.08      6.57 o 
   6   1   6      375.80      369.46     12.95 o 
   7   1   6       90.28       90.52      7.78 o 
   8   1   6      137.28      143.10      8.93 o 
   9   1   6      129.22      124.65     11.35 o 
  10   1   6       56.46       62.06     15.30 o 
 -10   2   6       62.80       91.61     16.38 o 
  -9   2   6      130.93      136.14     15.89 o 
  -8   2   6        3.20        3.89      9.27 o 
  -7   2   6      189.16      188.11     16.47 o 
  -6   2   6        4.48        8.08      8.16 o 
  -5   2   6      328.66      312.12     21.07 o 
  -4   2   6      778.55      770.33     35.81 o 
  -3   2   6      309.80      307.42     14.27 o 
  -2   2   6      153.58      155.17      9.89 o 
  -1   2   6      758.76      755.49     25.77 o 
   0   2   6     1251.24     1269.24     37.64 o 
   1   2   6      829.86      803.91     16.94 o 
   2   2   6      178.02      180.06      6.46 o 
   3   2   6      361.19      343.05      9.16 o 
   4   2   6      730.04      732.02     14.44 o 
   5   2   6      355.80      352.49      9.71 o 
   6   2   6       16.21        9.24      4.63 o 
   7   2   6      183.76      176.31      9.15 o 
   8   2   6        8.26        9.43      4.66 o 
   9   2   6      112.62      117.01      8.80 o 
  10   2   6       53.54       77.89     10.30 o 
 -10   3   6       42.82       55.98     14.73 o 
  -9   3   6      106.37      113.07     14.93 o 
  -8   3   6      377.57      356.83     23.99 o 
  -7   3   6      369.26      363.92     24.50 o 
  -6   3   6      291.64      286.88     20.62 o 
  -5   3   6      135.73      143.32     13.66 o 
  -4   3   6      328.66      314.61     20.96 o 
  -3   3   6      404.36      406.04     16.05 o 
  -2   3   6      528.04      529.08     30.57 o 
  -1   3   6      279.62      289.08     16.00 o 
   0   3   6      332.80      315.50     13.62 o 
   1   3   6      249.13      251.95      8.05 o 
   2   3   6      610.07      612.50     13.88 o 
   3   3   6      337.45      339.74     11.77 o 
   4   3   6      356.79      354.54     10.25 o 
   5   3   6      141.84      137.92      6.62 o 
   6   3   6      311.37      318.06     11.70 o 
   7   3   6      404.40      413.71     14.16 o 
   8   3   6      336.46      346.59     17.05 o 
   9   3   6       96.15      123.66     12.87 o 
  10   3   6       37.54       15.08      9.36 o 
 -10   4   6       19.24       30.88     13.44 o 
  -9   4   6      183.97      161.05     17.45 o 
  -8   4   6       37.72       29.78     11.80 o 
  -7   4   6      278.41      275.75     20.11 o 
  -6   4   6       73.56       58.31     12.05 o 
  -5   4   6      217.42      204.21     17.12 o 
  -4   4   6      340.55      361.63     21.78 o 
  -3   4   6      559.65      560.17     30.27 o 
  -2   4   6      583.08      538.99     19.31 o 
  -1   4   6      530.98      535.58     19.51 o 
   0   4   6      654.57      683.14     23.29 o 
   1   4   6      520.72      519.83     12.49 o 
   2   4   6      517.17      494.57     12.68 o 
   3   4   6      607.80      633.25     17.31 o 
   4   4   6      323.41      331.11      9.97 o 
   5   4   6      267.70      259.27      8.86 o 
   6   4   6      105.60      102.69      7.20 o 
   7   4   6      233.99      230.15     13.18 o 
   8   4   6       38.91       43.42      8.67 o 
   9   4   6      162.91      157.95     12.47 o 
  10   4   6       13.55       11.18     10.14 o 
 -10   5   6       28.53       22.97     13.29 o 
  -9   5   6        3.44       -9.63     10.72 o 
  -8   5   6      264.52      275.65     21.68 o 
  -7   5   6      108.01       97.70     13.48 o 
  -6   5   6      136.59      122.06     13.29 o 
  -5   5   6      311.96      329.11     21.84 o 
  -4   5   6      234.00      246.17     18.51 o 
  -3   5   6      451.21      445.98     24.91 o 
  -2   5   6      701.34      696.46     24.86 o 
  -1   5   6      159.87      155.62      9.30 o 
   0   5   6      728.04      757.34     25.13 o 
   1   5   6      157.90      145.80      5.94 o 
   2   5   6      763.42      768.11     16.82 o 
   3   5   6      432.01      427.15     15.50 o 
   4   5   6      271.00      274.84      8.93 o 
   5   5   6      310.17      339.07     10.45 o 
   6   5   6      127.72      120.28      9.25 o 
   7   5   6      120.19      106.23     14.30 o 
   8   5   6      233.34      244.37     14.28 o 
   9   5   6        1.22       -6.16      8.93 o 
  10   5   6       34.26       35.16     14.21 o 
  -9   6   6       88.45      100.94     17.55 o 
  -8   6   6       44.43       54.10     13.91 o 
  -7   6   6      185.76      186.88     17.77 o 
  -6   6   6       70.42       66.23     13.48 o 
  -5   6   6      163.43      151.07     15.07 o 
  -4   6   6      194.30      192.08     15.93 o 
  -3   6   6      276.86      273.77     19.88 o 
  -2   6   6      532.93      530.56     28.66 o 
  -1   6   6      751.20      741.32     25.51 o 
   0   6   6      389.74      424.16     16.76 o 
   1   6   6      789.66      780.43     17.12 o 
   2   6   6      561.25      557.50     13.56 o 
   3   6   6      318.77      318.96      9.50 o 
   4   6   6      182.44      187.61      7.46 o 
   5   6   6      167.73      167.25      8.59 o 
   6   6   6       64.90       57.48      8.59 o 
   7   6   6      196.93      200.50     12.45 o 
   8   6   6       38.15       39.25      9.07 o 
   9   6   6       75.45       66.41     11.15 o 
  -9   7   6       37.30       27.35     13.81 o 
  -8   7   6      113.15      110.90     15.44 o 
  -7   7   6      225.86      208.81     18.94 o 
  -6   7   6      181.24      171.85     16.67 o 
  -5   7   6      386.07      372.54     23.75 o 
  -4   7   6      601.42      601.45     32.19 o 
  -3   7   6      694.11      711.22     35.18 o 
  -2   7   6      332.81      350.45     21.93 o 
  -1   7   6       35.71       18.67      7.87 o 
   0   7   6       42.02       52.60     14.87 o 
   1   7   6       31.46       27.23      3.96 o 
   2   7   6      354.99      349.53     11.66 o 
   3   7   6      681.19      693.52     16.43 o 
   4   7   6      632.65      620.51     17.88 o 
   5   7   6      390.02      358.17     12.97 o 
   6   7   6      213.34      222.17     12.41 o 
   7   7   6      229.69      215.75     12.99 o 
   8   7   6      108.75      112.08     12.18 o 
   9   7   6       23.24       11.97      9.00 o 
  -9   8   6      142.48      155.91     18.67 o 
  -8   8   6      116.23      138.78     16.71 o 
  -7   8   6      150.75      163.54     17.88 o 
  -6   8   6      384.72      389.53     25.63 o 
  -5   8   6      136.36      134.85     15.01 o 
  -4   8   6       20.36       16.38      9.33 o 
  -3   8   6      638.02      638.39     33.52 o 
  -2   8   6      175.72      176.02     14.99 o 
  -1   8   6      145.87      138.69     13.56 o 
   0   8   6      250.40      256.16     12.47 o 
   1   8   6      108.56      113.76      5.86 o 
   2   8   6      147.18      145.47      9.37 o 
   3   8   6      669.54      649.43     18.21 o 
   4   8   6       15.29       15.62      5.15 o 
   5   8   6      147.16      152.81     10.35 o 
   6   8   6      394.42      384.48     17.22 o 
   7   8   6      177.54      179.90     12.33 o 
   8   8   6      107.73      124.50     11.91 o 
   9   8   6      129.40      140.98     13.48 o 
  -8   9   6      141.50      149.98     17.81 o 
  -7   9   6      146.33      130.12     16.55 o 
  -6   9   6       32.82       47.16     13.21 o 
  -5   9   6      480.46      435.16     27.96 o 
  -4   9   6      360.45      345.29     22.93 o 
  -3   9   6      219.87      217.68     17.69 o 
  -2   9   6      439.83      455.96     26.14 o 
  -1   9   6      115.05      102.57     12.23 o 
   0   9   6       17.24       16.16      8.79 o 
   1   9   6       75.66       69.29      9.26 o 
   2   9   6      435.82      449.85     14.30 o 
   3   9   6      197.70      207.43      9.56 o 
   4   9   6      355.37      340.26     15.08 o 
   5   9   6      500.57      495.14     19.57 o 
   6   9   6       53.22       61.53      9.12 o 
   7   9   6      144.91      123.51     10.89 o 
   8   9   6      144.75      137.67     12.08 o 
  -8  10   6       51.31       66.55     16.38 o 
  -7  10   6      115.74      136.96     17.14 o 
  -6  10   6       76.44       80.32     14.42 o 
  -5  10   6       90.73       84.84     14.83 o 
  -4  10   6       37.48       37.02     11.23 o 
  -3  10   6      156.74      144.63     15.16 o 
  -2  10   6      345.98      316.31     21.37 o 
  -1  10   6      672.92      651.99     33.46 o 
   0  10   6      288.32      294.63     20.64 o 
   1  10   6      630.78      641.30     22.58 o 
   2  10   6      326.07      315.94     11.97 o 
   3  10   6      167.29      151.15      8.24 o 
   4  10   6       54.41       51.77     20.59 o 
   5  10   6       57.13       54.92     17.18 o 
   6  10   6       65.01       53.41      9.25 o 
   7  10   6      137.70      148.88     12.09 o 
   8  10   6       47.66       38.12     10.54 o 
  -7  11   6       81.55       95.82     17.12 o 
  -6  11   6       86.60       83.26     16.18 o 
  -5  11   6      165.42      167.82     17.47 o 
  -4  11   6      104.94       99.20     15.59 o 
  -3  11   6      182.32      204.65     17.81 o 
  -2  11   6      299.50      314.96     20.99 o 
  -1  11   6      143.57      150.39     14.73 o 
   0  11   6      513.29      555.08     30.66 o 
   1  11   6      115.52      112.68      7.49 o 
   2  11   6      263.38      259.03     13.37 o 
   3  11   6      190.08      180.58     11.39 o 
   4  11   6      111.44      111.15      9.63 o 
   5  11   6      178.03      177.74     11.98 o 
   6  11   6       92.88       98.48     11.89 o 
   7  11   6       64.29       60.77     10.43 o 
  -7  12   6       97.22      118.14     19.76 o 
  -6  12   6       43.06       43.95     14.21 o 
  -5  12   6      243.72      240.04     21.09 o 
  -4  12   6       16.91        6.83     10.37 o 
  -3  12   6      117.48      117.63     15.50 o 
  -2  12   6      175.18      170.01     16.40 o 
  -1  12   6      249.51      272.91     19.76 o 
   0  12   6      426.81      427.78     26.40 o 
   1  12   6      218.42      206.45     17.73 o 
   2  12   6      156.36      152.73     11.41 o 
   3  12   6      134.09      147.35     10.90 o 
   4  12   6       15.54       21.87      7.71 o 
   5  12   6      233.49      241.46     14.36 o 
   6  12   6       38.74       52.99     11.58 o 
   7  12   6      129.30      146.53     18.51 o 
  -6  13   6      202.72      187.99     20.78 o 
  -5  13   6       69.67       68.80     15.54 o 
  -4  13   6      247.69      263.05     21.50 o 
  -3  13   6       88.13       90.36     15.63 o 
  -2  13   6       55.64       46.55     13.34 o 
  -1  13   6       64.52       40.58     13.31 o 
   1  13   6       51.54       46.47     12.03 o 
   2  13   6       71.13       76.49     14.62 o 
   3  13   6       64.85       71.13     19.72 o 
   4  13   6      256.80      254.62     14.99 o 
   5  13   6       65.24       63.53     15.16 o 
   6  13   6      224.77      233.91     14.61 o 
  -5  14   6      131.91      133.03     17.84 o 
  -4  14   6      124.99      133.11     16.59 o 
  -3  14   6       97.74       78.19     16.02 o 
  -2  14   6      105.91       98.30     16.63 o 
   1  14   6       71.59       56.98     14.56 o 
   2  14   6       85.75       97.57     11.52 o 
   3  14   6      118.78      135.63     11.92 o 
   4  14   6       99.40      109.83     12.61 o 
   5  14   6      129.88      138.17     13.02 o 
   1  15   6       68.69       65.57     16.02 o 
   2  15   6       73.58       86.11     19.48 o 
   3  15   6        8.78       10.49      8.81 o 
   1  16   6       51.03       66.49     16.08 o 
   0   0   7       32.33       25.26      8.94 o 
   1   0   7      939.93      947.80     21.99 o 
   2   0   7        7.75        5.46      5.15 o 
   3   0   7      270.08      283.62     13.59 o 
   4   0   7       16.18        7.46      4.46 o 
   5   0   7      770.57      775.36     26.25 o 
   6   0   7        2.33       -1.23      6.27 o 
   7   0   7      108.60      118.71     17.31 o 
   8   0   7       98.65      104.09     21.85 o 
   9   0   7       30.89       18.10     17.03 o 
  -9   1   7        2.50        8.96      8.76 o 
  -8   1   7      449.45      484.29     21.16 o 
  -7   1   7        3.53       -2.53      7.35 o 
  -6   1   7      510.16      526.81     29.78 o 
  -5   1   7       59.16       74.55     13.19 o 
  -4   1   7      762.41      782.19     27.45 o 
  -3   1   7       34.89       33.70      6.51 o 
  -2   1   7       57.74       48.47      7.33 o 
  -1   1   7        0.71       -2.12      4.85 o 
   0   1   7     1143.00     1080.09     34.22 o 
   1   1   7        0.74        0.27      5.08 o 
   3   1   7       34.74       26.36      4.05 o 
   4   1   7      732.73      768.76     27.19 o 
   5   1   7       59.41       72.30     12.64 o 
   6   1   7      509.71      532.66     22.30 o 
   7   1   7        3.59        6.01      7.42 o 
   8   1   7      453.53      470.52     20.67 o 
   9   1   7        2.50        1.63      7.51 o 
  -9   2   7       75.19      123.91     19.31 o 
  -8   2   7        5.57        7.96     10.49 o 
  -7   2   7      100.65      116.93     15.09 o 
  -6   2   7       15.00       13.99      8.90 o 
  -5   2   7      906.25      875.36     42.03 o 
  -4   2   7      117.93      101.88     12.74 o 
  -3   2   7     1129.22     1085.73     35.61 o 
  -2   2   7       85.11       73.83      9.21 o 
  -1   2   7      143.12      157.00     10.66 o 
   0   2   7      358.52      331.94     15.12 o 
   1   2   7      230.82      238.57     12.07 o 
   2   2   7       84.63       78.51      8.20 o 
   3   2   7     1141.30     1137.42     23.90 o 
   4   2   7      118.35      102.31     11.07 o 
   5   2   7      861.84      870.95     17.29 o 
   6   2   7       15.14       12.20      4.70 o 
   7   2   7      109.20      121.54      7.05 o 
   8   2   7        5.60        7.31      6.26 o 
   9   2   7       73.95      100.50     13.61 o 
  -9   3   7       15.89       15.12     12.74 o 
  -8   3   7      357.00      370.31     26.04 o 
  -7   3   7       25.45       18.28     11.02 o 
  -6   3   7      592.00      633.93     35.06 o 
  -5   3   7       63.84       68.97     12.01 o 
  -4   3   7     1086.61     1090.01     49.25 o 
  -3   3   7       42.14       35.25      6.99 o 
  -2   3   7       33.03       28.00      6.59 o 
  -1   3   7      279.62      267.56     13.32 o 
   0   3   7       91.06       94.72      8.23 o 
   1   3   7      278.86      257.75     13.01 o 
   2   3   7       43.86       43.64     12.75 o 
   3   3   7       41.91       30.26      4.41 o 
   4   3   7     1059.61     1059.41     27.30 o 
   5   3   7       64.06       72.44      9.81 o 
   6   3   7      613.26      664.59     19.47 o 
   7   3   7       25.29       30.40      8.26 o 
   8   3   7      366.27      393.07     22.32 o 
   9   3   7       15.91       10.61      9.21 o 
  -9   4   7      113.09      133.25     17.63 o 
  -8   4   7        2.01        5.48     11.31 o 
  -7   4   7      314.48      303.85     22.78 o 
  -6   4   7        0.04       -6.40      8.92 o 
  -5   4   7      272.69      292.50     21.03 o 
  -4   4   7      101.45       96.78     12.09 o 
  -3   4   7      426.63      409.84     26.38 o 
  -2   4   7       39.34       31.76      7.00 o 
  -1   4   7      534.95      561.75     23.00 o 
   0   4   7       88.85       98.25      8.49 o 
   1   4   7      562.88      577.09     23.39 o 
   2   4   7       39.04       35.32      6.46 o 
   3   4   7      464.51      485.93     12.83 o 
   4   4   7      100.89       88.49      6.03 o 
   5   4   7      268.53      274.13      9.80 o 
   6   4   7        0.04        1.03      6.52 o 
   7   4   7      295.48      306.41     15.61 o 
   8   4   7        1.97       -5.50      8.20 o 
   9   4   7      132.98      148.18     12.83 o 
  -8   5   7      325.74      334.33     25.48 o 
  -7   5   7        0.87       -9.76     10.37 o 
  -6   5   7      249.17      249.30     20.49 o 
  -5   5   7        8.37        7.67      9.61 o 
  -4   5   7      397.08      390.60     25.38 o 
  -3   5   7      100.23      110.28     12.66 o 
  -2   5   7      513.49      507.25     20.43 o 
  -1   5   7       49.15       37.78      7.18 o 
   0   5   7      291.00      263.59     13.38 o 
   1   5   7       48.88       42.15      7.40 o 
   2   5   7      547.94      546.53     28.47 o 
   3   5   7       99.75      109.87      6.08 o 
   4   5   7      420.96      438.21     12.44 o 
   5   5   7        8.24        5.04      5.14 o 
   6   5   7      253.34      250.91     13.68 o 
   7   5   7        0.90       -6.82      6.82 o 
   8   5   7      327.19      342.80     17.47 o 
  -8   6   7        3.92       -0.20     12.13 o 
  -7   6   7      215.20      192.14     18.28 o 
  -6   6   7       13.38        2.64      8.63 o 
  -5   6   7      110.35      108.36     14.03 o 
  -4   6   7       12.95       10.21      9.45 o 
  -3   6   7      658.58      692.49     37.12 o 
  -2   6   7      190.44      173.97     15.95 o 
  -1   6   7      905.68      877.41     32.80 o 
   0   6   7       19.11       19.26      6.08 o 
   1   6   7     1003.12      977.76     30.91 o 
   2   6   7      189.73      184.22     11.24 o 
   3   6   7      737.69      736.37     17.43 o 
   4   6   7       12.81        8.35      5.26 o 
   5   6   7       86.19       80.82      9.56 o 
   6   6   7       13.48       18.18      9.35 o 
   7   6   7      192.40      201.09     13.04 o 
   8   6   7        4.01        1.07      9.03 o 
  -8   7   7      111.57      132.25     19.80 o 
  -7   7   7       54.11       71.01     15.50 o 
  -6   7   7      235.59      218.34     19.78 o 
  -5   7   7       19.63       16.08     10.88 o 
  -4   7   7      634.15      628.24     34.91 o 
  -3   7   7       47.58       39.78     11.92 o 
  -2   7   7      536.81      496.42     30.21 o 
  -1   7   7      166.60      144.93     10.25 o 
   0   7   7        3.67        6.35      5.71 o 
   1   7   7      165.97      148.13     10.50 o 
   2   7   7      612.05      580.63     21.32 o 
   3   7   7       47.29       41.89      7.17 o 
   4   7   7      649.91      668.26     19.37 o 
   5   7   7       19.67       20.35      5.98 o 
   6   7   7      234.24      238.14     13.97 o 
   7   7   7       54.25       50.29      9.97 o 
   8   7   7       94.85      104.56     16.38 o 
  -7   8   7      269.16      283.52     23.66 o 
  -6   8   7       12.36       19.45     11.06 o 
  -5   8   7       21.93       21.37     11.58 o 
  -4   8   7       40.58       34.34     11.82 o 
  -3   8   7      414.81      386.97     25.61 o 
  -2   8   7       13.29       -0.61      8.80 o 
  -1   8   7      498.77      506.67     30.25 o 
   0   8   7       17.01        9.71      6.11 o 
   1   8   7      544.15      572.08     21.42 o 
   2   8   7       13.14       10.74      9.51 o 
   3   8   7      464.62      422.38     25.91 o 
   4   8   7       40.52       29.16      6.45 o 
   5   8   7       15.22        7.26      5.93 o 
   6   8   7       12.43        5.62     10.04 o 
   7   8   7      249.83      284.42     21.78 o 
  -7   9   7        8.44       18.37     12.78 o 
  -6   9   7      158.79      165.16     17.98 o 
  -5   9   7      146.06      151.35     17.06 o 
  -4   9   7      135.73      126.36     15.67 o 
  -3   9   7       28.68       28.33     11.41 o 
  -2   9   7      452.13      443.12     27.51 o 
  -1   9   7       33.80       16.34      9.94 o 
   0   9   7      119.13      111.96     13.99 o 
   1   9   7       33.47       26.00     10.62 o 
   2   9   7      477.03      479.59     28.41 o 
   3   9   7       28.86       13.68      7.42 o 
   4   9   7      162.01      148.96      8.99 o 
   5   9   7      145.96      152.30     11.71 o 
   6   9   7      159.84      147.74     11.75 o 
   7   9   7        8.50        5.61      8.62 o 
  -6  10   7       42.09       24.85     13.48 o 
  -5  10   7       23.86       14.67     12.15 o 
  -4  10   7      180.56      174.51     18.22 o 
  -3  10   7      117.75      125.48     15.54 o 
  -2  10   7       24.02       11.96     10.02 o 
  -1  10   7     1025.50      994.54     48.07 o 
   0  10   7      200.19      198.29     17.81 o 
   1  10   7     1017.51     1008.34     47.66 o 
   2  10   7       23.97       17.32     12.01 o 
   3  10   7      150.01      158.23     11.66 o 
   4  10   7      180.51      187.16     12.21 o 
   5  10   7       44.27       40.86     17.05 o 
   6  10   7       42.01       51.80      9.76 o 
  -6  11   7       93.06      103.57     18.74 o 
  -5  11   7       57.28       33.26     13.66 o 
  -4  11   7      219.61      200.63     19.84 o 
  -3  11   7        8.44       -5.60     10.72 o 
  -2  11   7      370.39      368.94     25.48 o 
  -1  11   7      113.19       97.64     16.34 o 
   0  11   7      378.68      402.21     26.30 o 
   1  11   7      112.76      112.82     14.85 o 
   2  11   7      376.49      374.74     25.18 o 
   3  11   7        8.43       -5.40     10.08 o 
   4  11   7      267.42      250.79     13.82 o 
   5  11   7       57.22       53.20     10.05 o 
   6  11   7       83.84       86.93     27.70 o 
  -5  12   7       75.72       60.52     16.28 o 
  -4  12   7       20.58       20.06     14.11 o 
  -3  12   7      179.37      196.68     19.25 o 
  -2  12   7        3.19      -10.51     10.51 o 
  -1  12   7      532.13      537.37     31.80 o 
   0  12   7      111.91       89.42     16.04 o 
   1  12   7      517.43      516.44     30.93 o 
   3  12   7      180.08      187.90     19.10 o 
   4  12   7       20.60       18.70     15.12 o 
   5  12   7       83.78      118.65     17.14 o 
  -4  13   7      117.45      134.36     19.92 o 
  -3  13   7      145.40      156.79     18.33 o 
  -2  13   7       86.01       79.03     17.71 o 
  -1  13   7        9.52       -8.18     11.56 o 
   3  13   7      145.62      166.86     18.71 o 
   4  13   7       95.94      124.20     13.13 o 
  -2  14   7       62.22       42.07     14.99 o 
   0   0   8     2661.60     2616.68    103.90 o 
   1   0   8        6.62       -1.67      5.51 o 
   2   0   8       74.30       73.77      6.71 o 
   3   0   8      160.50      160.64      8.17 o 
   4   0   8       67.08       73.27     10.77 o 
   5   0   8      699.38      702.77     37.43 o 
   6   0   8        0.79       -6.81      7.41 o 
   7   0   8      489.46      560.27     36.24 o 
   8   0   8       23.06       37.93     10.71 o 
  -8   1   8       95.06      130.98     24.05 o 
  -7   1   8      139.16      147.95     12.61 o 
  -6   1   8      374.94      417.50     18.93 o 
  -5   1   8       93.99      121.53     16.91 o 
  -4   1   8      671.18      664.87     25.44 o 
  -3   1   8      124.97      117.42      9.73 o 
  -2   1   8      100.37      108.89      9.74 o 
  -1   1   8      708.72      686.16     25.96 o 
   0   1   8       22.47       14.80      6.44 o 
   1   1   8      690.28      706.50     25.88 o 
   2   1   8       91.34       99.40      9.56 o 
   3   1   8       83.66       92.39     10.55 o 
   4   1   8      626.84      641.10     18.16 o 
   5   1   8      101.02      106.09     13.24 o 
   6   1   8      384.26      391.67     13.74 o 
   7   1   8      158.04      162.47      9.70 o 
   8   1   8      104.41      123.20     10.42 o 
  -8   2   8       73.34       98.25     19.90 o 
  -7   2   8      220.24      237.46     15.66 o 
  -6   2   8        0.06       -5.14      7.70 o 
  -5   2   8      334.35      348.63     24.52 o 
  -4   2   8      216.86      220.65     18.94 o 
  -3   2   8      371.42      379.57     17.74 o 
  -2   2   8      163.85      152.35     11.10 o 
  -1   2   8       90.56      102.85     10.66 o 
   0   2   8      926.15      961.55     32.50 o 
   1   2   8       80.07       74.97     10.03 o 
   2   2   8      128.14      132.58     10.86 o 
   3   2   8      331.93      316.12     16.17 o 
   4   2   8      192.34      176.66     12.22 o 
   5   2   8      313.26      326.83     16.90 o 
   6   2   8        2.67       -0.60      7.73 o 
   7   2   8      247.73      255.60     15.09 o 
   8   2   8       82.20       79.28     17.59 o 
  -7   3   8      202.78      209.85     20.19 o 
  -6   3   8      170.29      168.19     18.14 o 
  -5   3   8       48.42       53.14     13.31 o 
  -4   3   8      308.96      319.19     23.09 o 
  -3   3   8      357.09      364.75     17.15 o 
  -2   3   8      209.63      221.25     12.99 o 
  -1   3   8      223.95      230.96     13.27 o 
   0   3   8      270.70      283.89     15.02 o 
   1   3   8      180.69      182.91     11.97 o 
   2   3   8      198.23      197.37     12.73 o 
   3   3   8      302.51      319.99     16.46 o 
   4   3   8      281.15      287.12     15.41 o 
   5   3   8       44.87       52.66     11.70 o 
   6   3   8      174.31      174.78     10.09 o 
   7   3   8      218.89      215.67     14.40 o 
  -7   4   8      157.07      159.29     18.71 o 
  -6   4   8       17.99       15.75     12.33 o 
  -5   4   8      192.15      182.48     18.41 o 
  -4   4   8      171.67      167.86     17.20 o 
  -3   4   8      200.32      181.56     12.07 o 
  -2   4   8      256.30      265.52     14.42 o 
  -1   4   8      201.34      206.42     12.69 o 
   0   4   8      532.67      527.63     21.57 o 
   1   4   8      187.00      187.59     13.76 o 
   2   4   8      232.83      236.82     13.48 o 
   3   4   8      175.41      158.18     11.43 o 
   4   4   8      135.10      134.21     10.94 o 
   5   4   8      200.15      209.80     10.78 o 
   6   4   8       10.43       12.23      7.71 o 
   7   4   8      185.49      195.93     13.10 o 
  -7   5   8      128.51      123.44     17.26 o 
  -6   5   8       75.39       73.96     15.54 o 
  -5   5   8      111.29      125.97     16.18 o 
  -4   5   8       60.60       57.99     13.68 o 
  -3   5   8      392.91      396.90     25.79 o 
  -2   5   8      309.28      308.92     20.23 o 
  -1   5   8      369.13      350.21     16.35 o 
   0   5   8      198.34      180.52     11.89 o 
   1   5   8      315.89      319.63     16.04 o 
   2   5   8      274.77      262.40     14.52 o 
   3   5   8      335.42      345.14     16.96 o 
   4   5   8       55.98       63.26     22.42 o 
   5   5   8      127.63      141.33     18.29 o 
   6   5   8       86.06       97.40     22.59 o 
   7   5   8      147.93      140.21     12.46 o 
  -7   6   8       92.74      141.93     20.78 o 
  -6   6   8       18.51       20.72     11.97 o 
  -5   6   8       22.48       23.60     12.31 o 
  -4   6   8       86.39       79.46     14.46 o 
  -3   6   8      261.96      240.90     20.39 o 
  -2   6   8      418.13      382.48     25.73 o 
  -1   6   8      284.80      268.58     14.68 o 
   0   6   8      244.94      241.45     13.78 o 
   1   6   8      259.92      253.74     14.10 o 
   2   6   8      386.18      365.61     17.35 o 
   3   6   8      220.18      215.02     13.26 o 
   4   6   8       80.15       90.46     16.16 o 
   5   6   8       31.72       25.75     12.74 o 
   6   6   8       19.12       20.06      8.73 o 
   7   6   8      100.17      119.31     14.17 o 
  -6   7   8       14.92       19.27     12.70 o 
  -5   7   8       78.83       82.49     15.30 o 
  -3   7   8      413.30      401.95     26.73 o 
  -2   7   8      331.44      328.50     24.03 o 
  -1   7   8        8.12        6.39      6.39 o 
   0   7   8      690.89      662.85     31.38 o 
   1   7   8        2.59        1.41      6.68 o 
   2   7   8      316.26      316.01     16.00 o 
   3   7   8      395.78      382.31     26.79 o 
   4   7   8       74.79       51.60     14.71 o 
   5   7   8       76.07       50.70     14.46 o 
   6   7   8       11.26       18.71      8.85 o 
  -6   8   8       78.20       86.46     17.49 o 
  -5   8   8       20.12       30.60     13.52 o 
  -4   8   8       92.34      106.42     17.43 o 
  -3   8   8      340.77      350.65     25.14 o 
  -2   8   8      244.51      239.83     20.98 o 
  -1   8   8      361.11      356.23     25.22 o 
   0   8   8       22.19       24.82      7.85 o 
   1   8   8      371.04      382.43     26.34 o 
   2   8   8      268.55      258.22     21.29 o 
   3   8   8      297.63      284.53     23.99 o 
   4   8   8       70.90       44.38     14.40 o 
   5   8   8       28.27       39.58     15.50 o 
   6   8   8       65.75       78.64     11.70 o 
  -5   9   8       78.55       96.72     18.14 o 
  -4   9   8       30.16       15.99     11.21 o 
  -3   9   8      218.63      232.25     20.96 o 
  -2   9   8      283.30      289.64     23.07 o 
  -1   9   8        1.49       -5.73     10.33 o 
   0   9   8      518.00      540.31     32.60 o 
   1   9   8        4.68       15.26     11.84 o 
   2   9   8      251.02      234.80     21.33 o 
   3   9   8      223.46      232.41     21.11 o 
   4   9   8       45.77       18.04     14.19 o 
  -4  10   8       72.61       63.24     16.28 o 
  -3  10   8       46.04       27.35     13.42 o 
  -2  10   8      236.05      238.14     21.23 o 
  -1  10   8      198.94      199.75     19.53 o 
   0  10   8       39.93        5.58     12.15 o 
   1  10   8      192.51      187.43     19.78 o 
   2  10   8      232.75      223.15     21.48 o 
   3  10   8       34.69       32.27     15.05 o 
  -3  11   8      101.66       69.91     16.42 o 
  -2  11   8      111.44       96.83     18.26 o 
  -1  11   8       62.83       23.13     13.09 o 
   0  11   8      144.46      133.29     16.98 o 
   1  11   8       74.09       68.74     15.93 o 
   2  11   8       92.69       81.12     16.91 o 
  -2  12   8       47.32       38.64     15.67 o 
  -1  12   8       52.81       58.62     17.65 o 
   1  12   8       58.68       53.34     17.37 o 
   0   0   9      119.57      107.42     14.75 o 
   1   0   9        2.50        1.46      7.11 o 
   2   0   9      173.69      189.80     13.38 o 
   3   0   9       20.56       33.60      8.72 o 
   4   0   9      404.18      410.72     19.93 o 
   5   0   9        0.16        3.61      7.35 o 
   6   0   9      293.11      299.62     15.12 o 
  -6   1   9       17.31        8.47     12.87 o 
  -5   1   9      339.14      336.60     25.50 o 
  -4   1   9       51.92       43.99      9.65 o 
  -3   1   9      275.96      287.99     16.01 o 
  -2   1   9      227.43      216.28     14.24 o 
  -1   1   9      300.56      300.89     16.27 o 
   0   1   9        1.44       -2.23      6.40 o 
   1   1   9      297.23      302.43     16.51 o 
   2   1   9      235.68      249.39     14.70 o 
   3   1   9      252.52      268.32     15.85 o 
   4   1   9       45.66       53.26      9.94 o 
   5   1   9      319.81      315.55     23.99 o 
   6   1   9       17.28       34.07     13.68 o 
  -6   2   9      168.70      166.82     19.61 o 
  -5   2   9       40.07       42.67     13.99 o 
  -4   2   9      205.30      209.56     19.84 o 
  -3   2   9       20.29       21.62      8.23 o 
  -2   2   9      302.69      329.18     17.13 o 
  -1   2   9        6.39        8.31      7.29 o 
   0   2   9      865.38      864.49     31.39 o 
   1   2   9        6.80        4.90      7.27 o 
   2   2   9      292.31      316.42     16.89 o 
   3   2   9       18.92       22.56      8.33 o 
   4   2   9      169.77      186.83     13.57 o 
   5   2   9       39.92       26.76      9.02 o 
   6   2   9      176.03      192.12     19.51 o 
  -5   3   9      121.35      141.72     20.78 o 
  -4   3   9        4.88       -5.81     10.86 o 
  -3   3   9      361.49      364.03     18.63 o 
  -2   3   9      147.44      140.24     11.72 o 
  -1   3   9      597.16      592.14     24.83 o 
   0   3   9      112.54      115.27     11.00 o 
   1   3   9      622.17      637.77     25.10 o 
   2   3   9      153.75      149.03     12.15 o 
   3   3   9      369.91      389.39     19.05 o 
   4   3   9        3.96        0.50      7.81 o 
   5   3   9       87.84      115.41     13.34 o 
  -5   4   9       18.64        3.74     12.05 o 
  -4   4   9      272.37      285.53     23.87 o 
  -3   4   9        5.72        5.71     10.74 o 
  -2   4   9      397.83      404.63     19.59 o 
  -1   4   9       51.98       52.50     12.78 o 
   0   4   9      196.84      216.06     13.83 o 
   1   4   9       55.21       60.58      9.92 o 
   2   4   9      407.31      412.75     22.79 o 
   3   4   9        3.32        1.81      7.94 o 
   4   4   9      289.34      311.50     17.28 o 
   5   4   9       16.02       -0.35     13.13 o 
  -5   5   9      163.83      149.49     18.80 o 
  -4   5   9       58.37       65.21     15.99 o 
  -3   5   9      250.79      265.05     22.83 o 
  -2   5   9       54.75       50.71      9.73 o 
  -1   5   9      237.39      247.63     15.10 o 
   0   5   9      181.48      184.68     13.22 o 
   1   5   9      252.85      273.60     15.66 o 
   2   5   9       61.94       61.33     11.27 o 
   3   5   9      270.73      297.74     16.44 o 
   4   5   9       50.81       31.83     14.56 o 
   5   5   9      156.61      159.90     21.48 o 
  -4   6   9      183.37      201.59     20.43 o 
  -3   6   9       42.97       56.43     15.42 o 
  -2   6   9      290.00      300.21     23.64 o 
  -1   6   9       23.00       30.06      9.15 o 
   0   6   9      123.92      140.36     11.72 o 
   1   6   9       17.87       18.50      8.12 o 
   2   6   9      284.50      279.92     16.22 o 
   3   6   9       35.50       23.13     13.01 o 
   4   6   9      184.34      178.60     20.80 o 
  -4   7   9       48.47       37.47     14.36 o 
  -3   7   9      290.04      288.86     24.34 o 
  -2   7   9       42.36       34.69     13.64 o 
  -1   7   9      352.26      343.09     22.34 o 
   0   7   9      122.31      114.57     12.32 o 
   1   7   9      387.39      408.78     19.20 o 
   2   7   9       36.99       19.68     12.72 o 
   3   7   9      276.67      283.07     24.46 o 
   4   7   9       42.07       24.16     14.15 o 
  -3   8   9       21.14       16.46     13.56 o 
  -2   8   9      330.33      345.07     26.69 o 
  -1   8   9       54.52       44.92     13.89 o 
   0   8   9      154.72      181.76     13.68 o 
   1   8   9       51.01       36.84     14.36 o 
   2   8   9      365.06      371.53     27.55 o 
   3   8   9       16.18       15.16     13.05 o 
  -2   9   9       25.98       11.00     13.34 o 
  -1   9   9      180.89      169.25     19.68 o 
   0   9   9      253.81      220.44     22.17 o 
   1   9   9      227.39      217.91     21.48 o 
   2   9   9       20.91        6.77     13.38 o 
   0   0  10        1.87       -2.99     12.05 o 
   1   0  10        0.55       -8.77      9.59 o 
   2   0  10      267.84      308.56     18.04 o 
   3   0  10        3.32        2.34      9.24 o 
  -3   1  10      139.18      146.27     13.43 o 
  -2   1  10        1.98       -4.35      8.32 o 
  -1   1  10      254.45      257.64     16.60 o 
   0   1  10       61.21       56.42     10.95 o 
   1   1  10      259.77      273.96     16.97 o 
   2   1  10        7.18        4.85      8.45 o 
   3   1  10      138.29      135.17     14.68 o 
  -2   2  10      238.18      239.37     15.79 o 
  -1   2  10       89.43      107.82     13.15 o 
   0   2  10       43.39       36.91     10.26 o 
   1   2  10       87.01       87.21     12.51 o 
   2   2  10      253.75      266.99     16.68 o 
  -2   3  10       52.54       54.01     13.22 o 
  -1   3  10      357.64      382.14     20.17 o 
   0   3  10      221.43      218.79     19.09 o 
   1   3  10      392.55      414.45     21.14 o 
   2   3  10       53.32       44.66     17.27 o 
  -1   4  10       47.83       46.13     12.26 o 
   0   4  10       72.41       78.72     11.99 o 
   1   4  10       36.72       26.18     11.26 o 
                                                 
